# Supplementary material for: Dynamics of dark fermentation microbial communities in the light of lactate and butyrate production
Source: Microbiome. 2021 Jul 14;9:158. doi: 10.1186/s40168-021-01105-x (PMC8281708; doi:10.1186/s40168-021-01105-x)
Supplement: Supplementary file 5 — Additional file 4. Detailed characteristics of the digestive liquids from the batch experiments – data used for preparation of Figures 3, 4 and Table 2. The samples from which the material was taken for shotgun metagenomic sequencing are marked in yellow. [file 40168_2021_1105_MOESM5_ESM.xlsx]

## Sheet: data for Figure 4
	Sample	Lactic acid [millimoles of Carbon]	acetic acid [millimoles of Carbon]	propionic acid [millimoles of Carbon]	butyric acid [millimoles of Carbon]	ethanol [millimoles of Carbon]	fructose [millimoles of Carbon]	glucose [millimoles of Carbon]	sucrose [millimoles of Carbon]	pH			L_SD	A_SD	P_SD	B_SD	E_SD	F_SD	G_SD	S_SD	pH_SD
Experiment M	Medium M	11.85	24.8	25.6	21.67	0.5	2.83	2.3	351	7
	M_3	85.6017	25.6611	17.1504	13.3772	238.55	14.7091	4.60712	64.0374	4			14.0317	6.21677	3.19726	21.5393	80.4477	6.89462	1.93003	8.94182	0
	M_6	129.552	25.8498	18.5813	46.5176	244.555	19.5382	4.94016	19.3398	3.84667			14.2037	4.59204	4.25478	4.79878	66.4438	23.7517	4.24333	15.3395	0.083865
	M_9	172.541	33.3267	15.0918	41.5012	165.907	3.49689	0	12.0362	3.68333			11.4413	5.11319	4.88453	25.0262	92.0708	1.73851	0	11.609	0.104083
	M_12	210.53	38.6942	18.3653	22.9789	136.314	4.82904	0.888119	49.7809	3.58			22.9996	10.69	2.59298	13.9653	24.4201	0.927137	1.53827	35.3463	0.0264575
	M_15	172.713	34.0927	12.6147	16.4189	177.194	7.27131	9.32525	7.6541	3.67667			24.3674	6.01329	1.08456	9.64707	17.9995	2.63465	10.9044	2.32762	0.0251661
	M_18	185.252	33.0047	21.416	18.1289	211.996	7.21581	0.721597	17.0611	3.62667			7.27176	2.99782	3.36479	7.82195	21.1179	1.78053	1.24984	2.91908	0.0251661
Experiment ML	Medium ML	212.85	24.8	25.6	21.67	0.5	2.83	2.3	351	7
	ML_3	347.508	32.2887	22.0572	1.3922	289.27	26.6985	2.49784	22.0275	4.43667			51.0113	4.97464	3.94227	0.460924	49.0852	9.30768	0.166522	6.8391	0.011547
	ML_6	398.268	23.6018	24.811	48.1141	226.612	29.3073	3.55248	3.97312	4.36667			69.6821	11.775	2.25352	75.0406	28.037	24.4187	3.49829	1.62867	0.208167
	ML_9	331.666	25.7055	20.7343	49.1507	147.819	1.33215	0	0.584283	4.45333			16.2718	4.59705	3.31622	40.4889	47.1292	1.16563	0	1.01201	0.0450925
	ML_12	276.532	24.1346	26.5389	85.6202	182.765	1.94272	0	2.92141	4.53333			83.2168	5.41539	4.62685	26.3293	64.9041	0.192279	0	1.01201	0.0288675
	ML_15	209.131	22.6415	23.7918	143.654	115.766	0.44405	0	4.49898	4.63			18.2243	7.27023	3.29097	35.9803	25.5214	0.769117	0	1.47003	0.043589
	ML_18	226.443	34.8309	27.9428	144.123	120.686	0.888099	0	2.33713	4.55667			39.7355	8.75138	3.57933	30.6707	47.1392	0.786936	0	0.86466	0.0404145
Experiment MLA	Medium MLA	212.85	110.13	25.6	21.67	0.5	2.83	2.3	351	7
	MLA_3	371.464	126.107	21.5105	7.06692	257.362	8.54796	1.94276	3.5057	4.61			30.7223	11.5849	1.89258	1.39008	24.0696	2.87134	0.0961417	1.40228	0.01
	MLA_6	84.2251	46.0601	25	321.363	25.1067	1.27664	0.555074	1.69442	5.43333			28.0333	3.54141	0.503095	22.7926	1.75448	1.13347	0.961417	0.101201	0.057735
	MLA_9	145.776	90.949	22.5027	294.957	37.2621	0	0.999134	29.3894	5.50333			217.423	45.5942	0.792623	157.542	29.6551	0	1.73055	47.5647	0.0057735
	MLA_12	173.701	104.015	22.8537	203.48	79.8061	0.388544	0	2.74613	4.72333			58.4054	28.4056	5.44442	41.0201	34.3782	0.672977	0	0.267752	0.160416
	MLA_15	98.0739	46.11	15.1998	237.045	27.8562	0	0	2.22027	5.12333			77.1858	18.8431	1.85207	73.5	5.98921	0	0	1.93079	0.107858
	MLA_18	293.561	211.006	21.2675	97.8701	44.6422	5.43961	1.72073	1.11014	4.62667			74.0287	59.782	5.58291	17.0962	5.20192	3.26875	1.49252	0.267752	0.0305505
Experiment LA	Medium LA	201	85.3	3	18.4	0	0	0	0	7
	LA_3	111.989	69.3621	5.79104	67.3325	4.34122	0	0	0	6.6			6.6441	15.2496	1.75461	32.6309	1.14858	0	0	0	0.1
	LA_6	7.82083	55.6795	6.8912	159.437	3.61768	0	0	0	7.03333			6.39478	17.7421	3.74816	36.5405	2.10821	0	0	0	0.057735
	LA_9	0.560613	56.551	7.28942	188.318	1.73649	0	0	0	7.15			0.485576	1.93116	2.39265	7.55169	1.73649	0	0	0	0.05
	LA_12	17.2402	35.1695	13.3504	172.655	8.53773	0.277531	0	0	7.24333			10.9013	12.2275	3.79323	31.1541	1.30838	0.480698	0	0	0.051316
	LA_15	7.60435	71.266	9.86096	181.553	4.26887	0	0	0	7.28			5.98625	7.34007	0.185579	2.77636	1.76786	0	0	0	0.0264575
	LA_18	7.39898	57.1782	14.4573	174.032	4.48593	0	0	0	7.33667			4.89322	31.5673	1.42503	22.0217	1.09252	0	0	0	0.0602771
Experiment SLA	Medium SLA	201	85.3	3	18.4	0	0	0	350.57	7
	SLA_3	345.115	113.879	0.857181	40.0409	249.982	3.33037	0.721597	3.21356	4.62			22.0527	3.78985	0.214607	10.0848	45.1645	0.725838	1.24984	0.364884	0.034641
	SLA_6	21.6974	8.48154	14.2954	318.163	46.0169	0.721581	0	3.38884	6.23667			36.0684	4.64503	8.23592	58.8983	6.95612	1.24981	0	2.53608	0.0404145
	SLA_9	0.732682	71.9043	19.155	365.036	16.569	0.555062	0	2.6877	5.79333			0.251438	22.6927	8.06915	25.6949	5.01751	0.961396	0	0.202401	0.0251661
	SLA_12	145.421	122.971	9.71922	198.237	28.435	0	0	2.04499	4.73333			130.722	24.0319	5.45178	163.53	3.85856	0	0	2.17758	0.484183
	SLA_15	222.974	102.755	11.6901	211.985	33.9339	0	0	1.34385	4.78667			229.718	69.6527	9.50979	145.329	33.6132	0	0	0.364884	0.537804
	SLA_18	195.065	157.019	10.1984	244.036	13.2407	0	0	6.83611	5.08667			171.265	83.1703	2.52394	187.825	4.02003	0	0	10.324	0.560833

## Sheet: data for Table 2 and Figure 3
	Repetition	Sample	pH	OD	lactic acid [g/l]	acetic acid [g/l]	propionic acid [g/l]	butyric acid [g/l]	ethanol [g/l]
Experiment M	A	M_A_3	4	1.71	2.477	0.908	0.417	0.8425	6.775
	B	M_B_3	4	3.46	2.2035	0.558	0.348	0.0165	3.37
	C	M_C_3	4	3.305	3.0305	0.8455	0.5055	0.025	6.34
	A	M_A_6	3.9	2.669	4.334	0.932	0.58	1.098	7.14
	B	M_B_6	3.75	3.537	3.8525	0.7265	0.393	0.9035	4.08
	C	M_C_6	3.89	3.476	3.4835	0.67	0.4035	1.0725	5.68
	A	M_A_9	3.65	2.777	5.1585	0.837	0.511	0.294	6.27
	B	M_B_9	3.8	3.466	5.535	1.1415	0.3175	1.1	2.55
	C	M_C_9	3.6	3.522	4.849	1.0235	0.2895	1.3485	2.645
	A	M_A_12	3.55	1.898	6.2035	0.8035	0.5225	0.151	2.575
	B	M_B_12	3.6	2.266	5.6975	1.259	0.396	0.6885	3.145
	C	M_C_12	3.59	2.211	7.0635	1.423	0.442	0.679	3.7
	A	M_A_15	3.65	1.733	4.929	0.8355	0.3415	0.129	4.17
	B	M_B_15	3.7	2.952	4.6175	1.04	0.29	0.4105	3.63
	C	M_C_15	3.68	3.719	6.0115	1.1955	0.303	0.5455	4.445
	A	M_A_18	3.65	2.984	5.7845	0.8875	0.6235	0.2015	5.44
	B	M_B_18	3.6	3.384	5.348	1.0345	0.468	0.48	4.54
	C	M_C_18	3.63	3.512	5.555	1.051	0.495	0.5165	4.67
Experiment ML	A	ML_A_3	4.45	2.829	11.339	1.0355	0.6325	0.0355	7.67
	B	ML_B_3	4.43	3.079	8.666	0.7985	0.44	0.019	5.44
	C	ML_C_3	4.43	3.55	11.2985	1.0745	0.5615	0.0375	6.88
	A	ML_A_6	4.3	2.571	13.2575	0.938	0.608	0.1085	5.91
	B	ML_B_6	4.2	2.916	13.0735	0.8865	0.5595	0.1025	5.12
	C	ML_C_6	4.6	1.659	9.545	0.3015	0.6705	2.9685	4.63
	A	ML_A_9	4.5	2.334	10.4965	0.782	0.5175	0.679	4.44
	B	ML_B_9	4.41	2.037	9.542	0.629	0.4275	0.464	3.5
	C	ML_C_9	4.45	2.654	9.838	0.9045	0.591	2.105	2.275
	A	ML_A_12	4.55	1.578	11.1565	0.898	0.7865	1.6515	5.795
	B	ML_B_12	4.5	2.42	7.2485	0.5755	0.602	1.46	4.01
	C	ML_C_12	4.55	3.034	6.505	0.7005	0.5775	2.5465	2.825
	A	ML_A_15	4.6	3.313	6.8	0.594	0.4975	2.2755	3.345
	B	ML_B_15	4.61	3.329	5.709	0.5175	0.6095	3.42	2.35
	C	ML_C_15	4.68	3.328	6.3295	0.928	0.6555	3.7975	2.305
	A	ML_A_18	4.55	3.263	7.7325	0.913	0.768	3.058	4.015
	B	ML_B_18	4.6	3.039	5.455	0.876	0.594	2.565	1.975
	C	ML_C_18	4.52	3.324	7.2105	1.3485	0.708	3.901	2.35
Experiment MLA	A	MLA_A_3	4.6	3.477	10.2145	3.4435	0.501	0.133	5.485
	B	MLA_B_3	4.62	3.497	12.0585	4.139	0.585	0.1435	6.55
	C	MLA_C_3	4.61	3.32	11.1885	3.777	0.5075	0.1905	5.75
	A	MLA_A_6	5.4	3.475	3.323	1.456	0.603	6.531	0.555
	B	MLA_B_6	5.5	3.648	1.6465	1.261	0.624	7.517	0.555
	C	MLA_C_6	5.4	3.542	2.6175	1.432	0.625	7.1885	0.625
	A	MLA_A_9	5.5	3.689	1.201	2.035	0.578	8.7085	0.515
	B	MLA_B_9	5.51	2.89	11.886	4.308	0.5475	2.4975	1.645
	C	MLA_C_9	5.5	3.529	0.0445	1.8495	0.5415	8.2855	0.415
	A	MLA_A_12	4.71	3.453	3.821	2.67	0.411	3.9125	1.08
	B	MLA_B_12	4.89	3.326	4.6415	2.5925	0.62	5.524	1.775
	C	MLA_C_12	4.57	3.362	7.1845	4.107	0.662	4.01	2.66
	A	MLA_A_15	5.2	3.32	4.548	1.8885	0.3325	3.7975	0.745
	B	MLA_B_15	5.17	3.235	3.999	1.4925	0.37	4.8845	0.695
	C	MLA_C_15	5	3.565	0.2875	0.7725	0.4235	6.9825	0.485
	A	MLA_A_18	4.66	3.355	10.1105	7.383	0.607	2.376	1.1
	B	MLA_B_18	4.6	3.329	6.248	4.263	0.366	1.721	0.89
	C	MLA_C_18	4.62	2.872	10.0855	7.361	0.6025	2.3705	1.095
Experiment LA	A	LA_A_3	6.7	0.773	3.562	2.551	0.1695	2.2055	0.09
	B	LA_B_3	6.5	0.883	3.363	1.636	0.093	0.768	0.08
	C	LA_C_3	6.6	0.873	3.163	2.061	0.1665	1.476	0.13
	A	LA_A_6	7.1	0.804	0.0175	1.1215	0.0665	2.634	0.03
	B	LA_B_6	7	1.037	0.3815	2.185	0.1995	3.687	0.095
	C	LA_C_6	7	0.836	0.3055	1.709	0.2445	4.215	0.125
	A	LA_A_9	7.2	1.112	0.025	1.738	0.1155	4.2875	0
	B	LA_B_9	7.15	1.645	0	1.7245	0.193	3.964	0.08
	C	LA_C_9	7.1	1.55	0.0255	1.6315	0.2315	4.193	0.04
	A	LA_A_12	7.3	0.804	0.8955	1.471	0.2685	3.9055	0.2
	B	LA_B_12	7.23	1.571	0.3375	0.7735	0.283	3.0715	0.165
	C	LA_C_12	7.2	1.094	0.32	0.9235	0.4375	4.4325	0.225
	A	LA_A_15	7.25	1.134	0.028	2.149	0.2425	3.946	0.08
	B	LA_B_15	7.3	1.108	0.3755	2.3555	0.2485	3.9855	0.07
	C	LA_C_15	7.29	0.959	0.2815	1.915	0.2395	4.066	0.145
	A	LA_A_18	7.28	1.142	0.059	2.4745	0.3185	3.875	0.1
	B	LA_B_18	7.33	1.645	0.2635	0.654	0.3875	3.329	0.13
	C	LA_C_18	7.4	1.115	0.344	2.022	0.365	4.2965	0.08
Experiment SLA	A	SLA_A_3	4.66	3.011	11.038	3.3125	0.026	0.9815	4.58
	B	SLA_B_3	4.6	3.235	9.7145	3.539	0.0155	1.037	6.145
	C	SLA_C_3	4.6	3.334	10.3355	3.4065	0.022	0.6275	6.55
	A	SLA_A_6	6.23	3.158	1.902	0.15	0.121	5.53	0.875
	B	SLA_B_6	6.2	3.21	0.016	0.413	0.5005	7.5375	1.15
	C	SLA_C_6	6.28	3.235	0.0365	0.201	0.4375	7.9575	1.155
	A	SLA_A_9	5.82	3.289	0.023	1.4095	0.2845	7.397	0.32
	B	SLA_B_9	5.77	3.418	0.014	2.3265	0.453	8.46	0.31
	C	SLA_C_9	5.79	3.102	0.029	2.741	0.6815	8.2655	0.515
	A	SLA_A_12	5.25	2.068	0.009	2.902	0.2955	7.9215	0.625
	B	SLA_B_12	4.29	3.016	7.625	3.859	0.0865	0.719	0.755
	C	SLA_C_12	4.66	3.109	5.4655	4.316	0.338	4.4595	0.585
	A	SLA_A_15	4.85	3.439	6.2845	2.099	0.552	5.858	1.67
	B	SLA_B_15	4.22	3.22	13.789	5.4875	0.101	1.044	0.425
	C	SLA_C_15	5.29	3.213	0.012	1.6695	0.213	7.1065	0.25
	A	SLA_A_18	5.7	2.985	0.0225	2.6635	0.3075	9.7555	0.235
	B	SLA_B_18	4.96	3.312	7.819	3.985	0.1845	4.8375	0.41
	C	SLA_C_18	4.6	3.07	9.73	7.4955	0.2635	1.5335	0.27
