# Supplementary material for: Dynamics of dark fermentation microbial communities in the light of lactate and butyrate production
Source: Microbiome. 2021 Jul 14;9:158. doi: 10.1186/s40168-021-01105-x (PMC8281708; doi:10.1186/s40168-021-01105-x)
Supplement: Supplementary file 7 — Additional file 6. Detailed taxonomic composition of the MCs from the selected samples (see Table 4) based on shotgun metagenomic sequencing analysis: phylum, class, order, family, genus, species. [file 40168_2021_1105_MOESM7_ESM.xlsx]

## Sheet: phylum
	MLA-9AC	LA-18AB	LA-3BC	MLA-3AC
Firmicutes	56.8293	78.9449	82.5658	61.2382
Actinobacteria	20.7869	0.271713	3.59305	26.8646
Proteobacteria	0.602995	9.50796	3.31748	0.29725
Bacteroidetes	3.05171	0.103048	1.27616	1.05705
Fusobacteria	0.018933	0.040104	0.030076	0.009336
Spirochaetes	0.016572	0.029011	0.022218	0.012666
Cyanobacteria	0.033725	0.018148	0.011543	0.013764
Chlamydiae	0.017793	0.013293	0.018068	0.015093
Chloroflexi	0.015822	0.012751	0.011624	0.009398
Tenericutes	0.014925	0.009686	0.006834	0.009721
Others	18.6114	11.0494	9.1471	10.4729
Others
	MLA-9AC	LA-18AB	LA-3BC	MLA-3AC
Candidatus Aenigmarchaeota	0	0	0	3e-06
Candidatus Bathyarchaeota	0.000133	0.000396	0.000107	0.000149
Candidatus Korarchaeota	0.007322	0.000231	6.3e-05	0.000957
Candidatus Lokiarchaeota	2e-05	0.000152	8.2e-05	0.000127
Candidatus Micrarchaeota	0.000496	0.000122	0.00027	0.000127
Candidatus 0nohaloarchaeota	1.6e-05	6e-06	0	0
Candidatus Odi0rchaeota	1.2e-05	0	0	3e-06
Candidatus Parvarchaeota	0	0	6e-06	0
Candidatus Thorarchaeota	3.5e-05	6.1e-05	6.3e-05	1.6e-05
Candidatus Woesearchaeota	0.00023	0.000396	0.000113	3.5e-05
Cre0rchaeota	0.001823	0.0012	0.000459	0.001502
Euryarchaeota	0.03196	0.019623	0.017509	0.019713
0noarchaeota	1.2e-05	6e-06	0	0
Thaumarchaeota	0.000281	0.000487	0.000308	0.000268
Acidobacteria	0.009667	0.013153	0.008047	0.005464
Aquificae	0.001011	0.001505	0.001207	0.000537
Armatimo0detes	0.000902	0.000944	0.001094	0.000681
Balneolaeota	0.000375	0.000493	0.000836	0.000165
Caldiserica	2.3e-05	0.000585	0.000277	1.1e-05
Calditrichaeota	0.000226	0.000104	0.000107	0.000325
candidate division CPR1	4e-06	0	6e-06	0
candidate division CPR2	1.2e-05	0.00011	3.1e-05	3e-05
candidate division CPR3	0	5.5e-05	0	8e-06
candidate division Hyd24-12	4.3e-05	3e-05	6.9e-05	1.9e-05
candidate division KD3-62	4e-06	0	1.9e-05	8e-06
candidate division NC10	7e-05	0.000451	0.000547	0.000155
candidate division WOR-3	3.9e-05	9.1e-05	1.9e-05	2.2e-05
candidate division WWE3	9e-05	0.000134	0.000226	4.1e-05
candidate division Zixibacteria	0.000277	0.00056	0.001584	6.8e-05
Candidatus Abawacabacteria	0	6e-06	0	5e-06
Candidatus Acetothermia	1.2e-05	0	1.3e-05	2.2e-05
Candidatus Adlerbacteria	0.000144	0.000585	0.000283	2.7e-05
Candidatus Amesbacteria	0.000207	2.4e-05	1.9e-05	0.000119
Candidatus Aminice0ntes	0.000449	8.5e-05	0.00017	0.000746
Candidatus Andersenbacteria	1.6e-05	1.2e-05	9.4e-05	0.000586
Candidatus Atribacteria	9e-05	0.000445	7.5e-05	3.5e-05
Candidatus Azambacteria	0.000113	0.000134	3.8e-05	3e-06
Candidatus Beckwithbacteria	1.6e-05	1.2e-05	0	3e-06
Candidatus Berkelbacteria	0.000285	0.000353	0.000654	9.2e-05
Candidatus Blackburnbacteria	2.7e-05	1.8e-05	2.5e-05	1.4e-05
Candidatus Brennerbacteria	4e-06	0	0	0
Candidatus Bucha0nbacteria	0.000121	4.3e-05	4.4e-05	0.00013
Candidatus Campbellbacteria	2.7e-05	2.4e-05	0.000176	5e-06
Candidatus Chisholmbacteria	0.000851	0.000122	5.7e-05	0.000374
Candidatus Cloacimonetes	0.0016	0.003003	0.000899	0.001472
Candidatus Coatesbacteria	0.000141	1.8e-05	7.5e-05	3.3e-05
Candidatus Collierbacteria	3.9e-05	0.000152	0.000572	0.00042
Candidatus Colwellbacteria	8e-06	0	1.9e-05	0
Candidatus Curtissbacteria	0.000105	0.000341	0.000138	8.7e-05
Candidatus Dadabacteria	8e-06	0.00014	0.000157	3e-05
Candidatus Daviesbacteria	6.2e-05	0.000347	0.000358	5.7e-05
Candidatus Delongbacteria	1.2e-05	0.000286	0.000119	5e-06
Candidatus Desantisbacteria	0.001081	0.000883	0.000226	0.000176
Candidatus Doud0bacteria	0.000176	0.000847	2.5e-05	8.4e-05
Candidatus Edwardsbacteria	5.9e-05	0.000286	0.000453	6.2e-05
Candidatus Eisenbacteria	7.4e-05	1.8e-05	1.9e-05	1.6e-05
Candidatus Falkowbacteria	0.000812	0.000195	0.00027	0.000575
Candidatus Firestonebacteria	0.000113	0.000908	0.000377	5.2e-05
Candidatus Fischerbacteria	0.000152	1.8e-05	0.000145	0.00019
Candidatus Fraserbacteria	8e-06	0	1.9e-05	1.6e-05
Candidatus Giovannonibacteria	0.000226	0.000225	0.000534	7.9e-05
Candidatus Glassbacteria	0.000113	1.2e-05	3.8e-05	2.7e-05
Candidatus Gottesmanbacteria	0.000289	0.000323	0.00044	0.00023
Candidatus Gracilibacteria	1.2e-05	0	1.3e-05	1.9e-05
Candidatus Handelsmanbacteria	1.6e-05	3.7e-05	8.8e-05	3.3e-05
Candidatus Harrisonbacteria	0.000133	0.000353	8.8e-05	8e-06
Candidatus Hydrogenedentes	3.5e-05	1.2e-05	5.7e-05	0.001152
Candidatus Jorgensenbacteria	6.2e-05	1.8e-05	1.3e-05	2.2e-05
Candidatus Kaiserbacteria	0.00103	0.000597	0.000402	0.001348
Candidatus Kerfeldbacteria	0.000191	1.2e-05	3.1e-05	8e-06
Candidatus Komeilibacteria	8e-06	4.3e-05	0.000289	2.2e-05
Candidatus Kryptonia	0.000765	0.000987	6.9e-05	0.000184
Candidatus Kuenenbacteria	0.00016	6e-06	5e-05	6.5e-05
Candidatus Latescibacteria	6.6e-05	9.1e-05	6.3e-05	1.6e-05
Candidatus Levybacteria	0.004078	0.000451	0.000182	0.000599
Candidatus Lindowbacteria	1.6e-05	3e-05	6e-06	1.4e-05
Candidatus Liptonbacteria	9.8e-05	6e-06	0	2.4e-05
Candidatus Lloydbacteria	4.3e-05	0.000122	2.5e-05	4.3e-05
Candidatus Magasanikbacteria	7.4e-05	0.000158	0.000189	7.3e-05
Candidatus Margulisbacteria	7.4e-05	0.000122	0.00017	2.7e-05
Candidatus Marinimicrobia	0.000133	0.000396	0.000459	0.000279
Candidatus Microgenomates	2e-05	0.000219	0.000251	1.1e-05
Candidatus Moranbacteria	0.000777	0.000408	0.000497	0.000382
Candidatus Nealsonbacteria	1.6e-05	1.8e-05	7.5e-05	2.4e-05
Candidatus Niyogibacteria	0.000121	0	1.3e-05	2.7e-05
Candidatus Nomurabacteria	0.000683	0.000378	0.000176	0.000366
Candidatus Omnitrophica	0.001405	0.002083	0.001829	0.002367
Candidatus Pacebacteria	0.000105	1.2e-05	6e-06	4.1e-05
Candidatus Parcubacteria	0.000827	0.00011	2.5e-05	6.5e-05
Candidatus Peregrinibacteria	0.001284	0.000347	0.000302	0.000382
Candidatus Portnoybacteria	8e-06	0.000268	1.3e-05	8e-06
Candidatus Raymondbacteria	3.9e-05	0.000207	0.000113	4.3e-05
Candidatus Riflebacteria	2.3e-05	0.000177	3.8e-05	3e-06
Candidatus Roizmanbacteria	5.9e-05	0.00053	0.000465	2.4e-05
Candidatus Rokubacteria	0.001268	0.000463	0.000346	0.001136
Candidatus Ryanbacteria	0.000215	6e-06	0.000138	0.000184
Candidatus Saccharibacteria	0.002611	4.9e-05	0.000308	0.002101
Candidatus Schekmanbacteria	3.9e-05	0.000256	0.000151	8.7e-05
Candidatus Shapirobacteria	1.6e-05	6e-06	6e-06	3e-06
Candidatus Spechtbacteria	0.000324	0.000104	2.5e-05	3e-06
Candidatus Staskawiczbacteria	0.000464	0.000177	0.000201	0.000114
Candidatus Sungbacteria	0.000425	6e-06	3.1e-05	7.3e-05
Candidatus Tagabacteria	0	0	6e-06	0
Candidatus Taylorbacteria	0.000656	0.000134	0.000377	0.000626
Candidatus Tectomicrobia	0.000176	0.000329	8.8e-05	8.1e-05
Candidatus Terrybacteria	0.002318	0.000268	3.8e-05	0.000353
Candidatus Uhrbacteria	0.002072	0.001956	0.000377	0.001041
Candidatus Vogelbacteria	6.6e-05	0	2.5e-05	2.7e-05
Candidatus Wallbacteria	0	6.1e-05	2.5e-05	0
Candidatus Wildermuthbacteria	2e-05	6e-06	1.9e-05	5e-06
Candidatus Wirthbacteria	0.000312	7.3e-05	0.000107	0.000157
Candidatus Woesebacteria	0.001175	0.000493	0.001113	0.002923
Candidatus Wolfebacteria	1.2e-05	7.3e-05	1.9e-05	5.4e-05
Candidatus Woykebacteria	9e-05	2.4e-05	8.8e-05	0.000174
Candidatus Yanofskybacteria	0.000258	0.00053	0.000421	5.2e-05
Candidatus Yo0thbacteria	0	0.000195	1.9e-05	3e-06
Candidatus Zambryskibacteria	2e-05	6e-06	2.5e-05	1.4e-05
Chlorobi	0.001549	0.001657	0.004218	0.001575
Chrysiogenetes	7.4e-05	0.000207	0.000145	2.7e-05
Deferribacteres	0.002127	0.000926	0.001402	0.000418
Deinococcus-Thermus	0.008473	0.001681	0.002314	0.006725
Dictyoglomi	0.000757	0.000384	0.00149	0.000754
Elusimicrobia	0.002841	0.001407	0.001867	0.001277
Fibrobacteres	0.005288	0.003247	0.00386	0.002706
Gemmatimo0detes	0.001959	0.000938	0.00049	0.000667
Ig0vibacteriae	0.002049	0.001377	0.00286	0.000903
Kiritimatiellaeota	8.2e-05	3e-05	6.3e-05	3.8e-05
Lentisphaerae	0.00338	0.00117	0.000968	0.000957
Nitrospi0e	0.000414	0.000402	0.000849	0.000119
Nitrospirae	0.005632	0.00382	0.003684	0.004016
Planctomycetes	0.012747	0.007079	0.007576	0.006041
Synergistetes	0.009601	0.011819	0.008827	0.003894
Thermodesulfobacteria	0.000921	0.000487	0.000446	0.000827
Thermotogae	0.009527	0.011575	0.005319	0.001527
Verrucomicrobia	0.004508	0.002473	0.003363	0.004138
cannot be assigned to a (non-viral) phylum	0.694443	2.28136	0.554185	0.64281
Apicomplexa	0.004984	0.0046	0.002024	0.001307
Ascomycota	0.030165	0.010448	0.008758	0.016492
Bacillariophyta	0.00041	0.000244	0.000314	0.000209
Basidiomycota	0.025548	0.003881	0.004338	0.008723
Blastocladiomycota	0.000168	0.000128	9.4e-05	8.7e-05
Chlorophyta	0.003907	0.000299	0.000572	0.001491
Chromerida	0.001561	6e-06	0.000283	0.00173
Chytridiomycota	0.00048	0.000286	9.4e-05	0.000157
Cryptomycota	8e-06	7.3e-05	0	1.1e-05
Euglenida	4e-06	0	0	0
Eustigmatophyceae	0.000101	1.2e-05	5e-05	0.000266
Microsporidia	0.001093	0.000329	0.001176	0.001001
Mucoromycota	0.008395	0.005854	0.005941	0.007671
Neocallimastigomycota	0.000703	0.00092	0.001314	0.000529
Phaeophyceae	0.000488	0	6.9e-05	0.000258
Zoopagomycota	0.00034	0.000305	8.2e-05	0.000111
unclassified	17.6403	8.6134	8.46428	9.68926
Viruses	0.038931	0.012361	0.004256	0.011085
Xanthophyceae	0	0	0	0
Candidatus Jacksonbacteria	0	0	0	3e-06
Candidatus Veblenbacteria	0	0	0	0
Candidatus Poribacteria	0	0	0	0
Colponemidia	0	0	0	0

## Sheet: class
	MLA-9AC	LA-18AB	LA-3BC	MLA-3AC
Clostridia	14.4724	75.5308	68.7015	2.95067
Bacilli	41.8915	1.54543	11.6601	58.016
Actinobacteria	20.7368	0.221405	3.48894	26.7908
Gammaproteobacteria	0.177802	5.8668	0.140127	0.118194
Bacteroidia	2.85449	0.050979	1.16709	0.976763
Betaproteobacteria	0.24307	0.507282	3.0307	0.044399
Negativicutes	0.290903	1.43165	1.78602	0.15838
Alphaproteobacteria	0.110404	0.044941	0.067696	0.092229
Coriobacteriia	0.03399	0.047658	0.100111	0.059598
Deltaproteobacteria	0.044848	0.042377	0.050219	0.027745
Others	19.1438	14.7107	9.80745	10.7652
Others
	MLA-9AC	LA-18AB	LA-3BC	MLA-3AC
Acidimicrobiia	0.003099	8.5e-05	0.000339	0.001456
Acidithiobacillia	0.001971	9.1e-05	0.000132	0.000369
Acidobacteriia	0.003922	0.002467	0.001892	0.002663
Aconoidasida	0.001323	0.004149	0.001308	0.00061
Agaricomycetes	0.019971	0.002766	0.002364	0.006342
A0erolineae	0.004071	0.00519	0.005727	0.003492
Aquificae	0.001011	0.001505	0.001207	0.000537
Archaeoglobi	0.000261	0.000311	4.4e-05	9.8e-05
Ardenticatenia	0.000332	0.000268	0.000478	9.8e-05
Armophorea	0	0	0	0
Bacillariophyceae	0.000226	0.000195	0.00027	0.0001
Balneolia	0.000375	0.000493	0.000836	0.000165
Bangiophyceae	0.001073	0.000402	0.000981	0.000361
Basidiobolomycetes	0.000269	6e-06	1.3e-05	4.9e-05
Blastocatellia	2.7e-05	0.000701	0.000339	2.4e-05
Blastocladiomycetes	0.000168	0.000128	9.4e-05	8.7e-05
Caldilineae	2.7e-05	4.3e-05	2.5e-05	2.4e-05
Caldisericia	2.3e-05	0.000585	0.000277	1.1e-05
Calditrichae	0.000226	0.000104	0.000107	0.000325
Candidatus Lambdaproteobacteria	5.1e-05	0.000177	0.000226	8.9e-05
Candidatus Muproteobacteria	7.4e-05	2.4e-05	4.4e-05	6.8e-05
Candidatus Peribacteria	0.000105	7.3e-05	0.000126	4.1e-05
cannot be assigned to a (non-viral) class	0.985893	5.70391	0.955971	0.820184
Chitinispirillia	8e-06	0.00011	9.4e-05	1.4e-05
Chitinivibrionia	2e-05	0.000213	0.000189	1.6e-05
Chitinophagia	0.022586	0.003826	0.009053	0.007907
Chlamydiia	0.01775	0.013244	0.017936	0.015082
Chlorobia	0.001042	0.001553	0.004005	0.001076
Chlorodendrophyceae	0	0	0	0
Chloroflexia	0.001772	0.000183	0.000434	0.000643
Chlorophyceae	0.003399	7.3e-05	0.000233	0.000873
Chrysiogenetes	7.4e-05	0.000207	0.000145	2.7e-05
Chthonomo0detes	1.6e-05	3.7e-05	3.8e-05	1.4e-05
Chytridiomycetes	0.000281	0.000274	9.4e-05	0.0001
Coccidia	0.003645	0.000451	0.00071	0.000691
Coscinodiscophyceae	0.000183	4.9e-05	4.4e-05	0.000108
Cryptophyta	0.001362	0.000104	0.000101	0.00019
Cytophagia	0.039715	0.0111	0.021488	0.014322
Dacrymycetes	0.000109	9.1e-05	0.000214	7.9e-05
Deferribacteres	0.002127	0.000926	0.001402	0.000418
Dehalococcoidia	0.000742	0.001151	0.002068	0.001353
Deinococci	0.008473	0.001681	0.002314	0.006725
Dictyoglomia	0.000757	0.000384	0.00149	0.000754
Dinophyceae	0.001717	9.1e-05	0.00088	0.000832
Dothideomycetes	0.002209	0.000926	0.000905	0.00138
Elusimicrobia	4.3e-05	9.1e-05	1.3e-05	0
Endomicrobia	0.000191	0.00014	8.8e-05	0.0001
Entomophthoromycetes	3.1e-05	0.000244	3.1e-05	0
Epsilonproteobacteria	0.013391	0.017649	0.011033	0.005312
Erysipelotrichia	0.023706	0.055499	0.064257	0.021099
Eurotiomycetes	0.004773	0.002924	0.002552	0.003747
Exobasidiomycetes	0.001425	4.9e-05	1.9e-05	0.000423
Fibrobacteria	0.005249	0.002912	0.003483	0.002611
Fimbriimo0dia	4.3e-05	3.7e-05	4.4e-05	6.5e-05
Flavobacteriia	0.059655	0.023637	0.036287	0.026693
Florideophyceae	0.000273	0.000299	0.000289	3.8e-05
Fragilariophyceae	0	0	0	0
Fusobacteriia	0.018933	0.040104	0.030076	0.009336
Gemmatimo0detes	0.001624	0.000646	0.000214	0.000385
Glaucocystophyceae	0	0	0	3e-06
Gloeobacteria	0.000453	2.4e-05	0.000101	0.000119
Glomeromycetes	0.000148	0.000554	3.8e-05	4.1e-05
Gregari0si0	1.6e-05	0	6e-06	5e-06
Hadesarchaea	7e-05	0.00014	0.000195	2.7e-05
Halobacteria	0.007068	0.002004	0.002062	0.003362
Heterolobosea	2e-05	0.000329	0.000465	8e-06
Heterotrichea	5.1e-05	0.000518	5.7e-05	2.4e-05
Holophagae	0.000293	4.9e-05	0.000226	1.4e-05
Ig0vibacteria	0.002049	0.001377	0.00286	0.000903
Kiritimatiellae	8.2e-05	3e-05	6.3e-05	3.8e-05
Ktedonobacteria	0.001503	0.000231	0.000157	0.000431
Lecanoromycetes	8.6e-05	0.000128	8.2e-05	1.4e-05
Lentisphaeria	3.9e-05	0.000195	5e-05	4.1e-05
Leotiomycetes	0.001963	0.000134	0.000503	0.001055
Limnochordia	0.000172	0.000353	0.000302	0.000407
Litostomatea	1.2e-05	0	6e-06	5e-06
Malasseziomycetes	5.5e-05	4.9e-05	6e-06	6.2e-05
Mamiellophyceae	0.000191	7.3e-05	4.4e-05	0.0001
Mediophyceae	0	0	0	0
Methanobacteria	0.003232	0.003418	0.002647	0.002825
Methanococci	0.000964	0.001876	0.0011	0.00016
Methanomicrobia	0.015799	0.008955	0.008273	0.011459
Methanopyri	2.3e-05	0	0	1.6e-05
Methylacidiphilae	0.000519	6e-06	0	7.3e-05
Microbotryomycetes	0.00066	0.000104	0.000151	0.000385
Mixiomycetes	4.7e-05	7.9e-05	0	9.8e-05
Mollicutes	0.01309	0.007451	0.005501	0.006388
Monoblepharidomycetes	0.000199	1.2e-05	0	5.7e-05
0nohaloarchaea	1.6e-05	6e-06	0	0
Neocallimastigomycetes	0.000703	0.00092	0.001314	0.000529
Neolectomycetes	0	0	0	0
Nitriliruptoria	0.000137	0.000146	6.9e-05	0.000366
Nitrososphaeria	6.6e-05	0.000189	6.3e-05	1.6e-05
Nitrospinia	0.000234	0.000286	0.000119	3.3e-05
Nitrospira	0.00484	0.002662	0.002452	0.003704
Oligohymenophorea	0.000141	0.000189	0.000207	4.9e-05
Oomycetes	0.005109	0.000579	0.000773	0.002004
Opitutae	0.001569	0.000469	0.000585	0.001467
Orbiliomycetes	0.000133	7.9e-05	3.1e-05	4.1e-05
Pedinophyceae	0	6e-06	0	0
Pelagophyceae	0.000535	6.7e-05	6.9e-05	0.000195
Pezizomycetes	0.002533	0	0.000119	0.001234
Phycisphaerae	0.001709	0.000707	0.001345	0.000635
Planctomycetia	0.009648	0.005148	0.004275	0.004585
Pneumocystidomycetes	4e-06	5.5e-05	1.9e-05	4.3e-05
Pucciniomycetes	0.000144	0.00042	0.000685	0.000409
Raphidophyceae	0	0	0	3e-06
Rubrobacteria	0.000207	0.000524	0.000189	0.000331
Saccharomycetes	0.009265	0.004264	0.001559	0.004097
Saprospiria	0.001647	0.001645	0.000836	0.000767
Schizosaccharomycetes	1.6e-05	0	5e-05	2.7e-05
Solibacteres	0.000152	0.000134	0.000371	0.000344
Sordariomycetes	0.009062	0.001694	0.002521	0.004808
Spartobacteria	2.3e-05	7.9e-05	3.1e-05	1.1e-05
Sphingobacteriia	0.032534	0.005739	0.020218	0.01279
Spirochaetia	0.013894	0.026659	0.020376	0.011193
Spirotrichea	0.000777	0.00145	0.000377	0.000409
Synergistia	0.009601	0.011819	0.008827	0.003894
Synurophyceae	4e-06	3e-05	4.4e-05	0
Taphrinomycetes	4.7e-05	6.1e-05	0.000264	3e-06
Theio0rchaea	3.9e-05	0.000262	3.1e-05	1.4e-05
Thermococci	0.000441	0.000688	0.000817	0.000377
Thermodesulfobacteria	0.000921	0.000487	0.000446	0.000827
Thermoleophilia	0.006522	0.000244	0.001132	0.006863
Thermomicrobia	0.001151	0.000896	0.000182	0.000559
Thermoplasmata	0.001089	0.001389	0.001704	0.000453
Thermoprotei	0.001815	0.0012	0.000453	0.001472
Thermotogae	0.009527	0.011575	0.005319	0.001527
Tissierellia	0.022324	0.067933	0.048056	0.0075
Trebouxiophyceae	0.000304	0.000104	0.000258	0.000491
Tremellomycetes	0.000792	0.00014	0.000553	0.000426
Ulvophyceae	1.2e-05	4.3e-05	3.1e-05	1.6e-05
unclassified	17.6403	8.6134	8.46428	9.68926
Ustilaginomycetes	0.002205	0.000152	0.000189	0.00038
Verrucomicrobiae	0.00153	0.000969	0.001754	0.001106
Viruses	0.038931	0.012361	0.004256	0.011085
Wallemiomycetes	3.5e-05	0	2.5e-05	2.4e-05
Xylonomycetes	2.7e-05	6e-06	0	2.2e-05
Zetaproteobacteria	0.000445	0.000122	0.000226	0.001098
Candidatus Thalassoarchaea	0	0	2.5e-05	5e-06
Nephroselmidophyceae	0	0	0	0
Chrysophyceae	0	0	0	3e-06
Thermoflexia	0	0	0	0
Stylonematophyceae	0	0	6e-06	0
Compsopogonophyceae	0	0	0	0
Labyrinthulomycetes	0	0	0	0
Phyllopharyngea	0	0	0	0
Rhodellophyceae	0	0	0	0

## Sheet: order
	MLA-9AC	LA-18AB	LA-3BC	MLA-3AC
Clostridiales	14.4262	75.4075	68.6185	2.9361
Lactobacillales	41.3621	0.86571	11.1313	57.485
Bifidobacteriales	19.783	0.136055	3.28258	25.8935
Enterobacterales	0.045144	5.48304	0.032	0.036248
Bacteroidales	2.83111	0.049096	1.15624	0.968005
Burkholderiales	0.227033	0.496146	3.01299	0.036151
Veillonellales	0.241505	1.3084	1.70248	0.128989
Bacillales	0.460381	0.653499	0.491024	0.356438
Micrococcales	0.214762	0.016205	0.043593	0.240025
Corynebacteriales	0.156825	0.014749	0.030673	0.145362
Others	20.252	15.5696	10.4985	11.7742
Others
	MLA-9AC	LA-18AB	LA-3BC	MLA-3AC
Acholeplasmatales	0.001272	0.002546	0.002653	0.002853
Acidaminococcales	0.00797	0.028913	0.031214	0.007199
Acidiferrobacterales	0.000129	0.000195	8.2e-05	6.5e-05
Acidilobales	0.000293	0.000536	6.3e-05	0.000466
Acidimicrobiales	0.003072	6.7e-05	0.000333	0.001445
Acidithiobacillales	0.001971	9.1e-05	0.000132	0.000369
Acidobacteriales	0.003922	0.002467	0.001892	0.002663
Acidothermales	0.000261	1.8e-05	1.9e-05	8.1e-05
Actinomycetales	0.063094	0.014402	0.023456	0.060088
Actinopolysporales	0.002541	9.1e-05	5.7e-05	0.00045
Aeromo0dales	0.006416	0.010052	0.009851	0.002115
Agaricales	0.003415	0.000359	0.000585	0.001215
Albugi0les	3.1e-05	8.5e-05	8.8e-05	2.7e-05
Alteromo0dales	0.012774	0.010917	0.013403	0.006391
Amylocorticiales	0.000406	1.2e-05	4.4e-05	0.000152
A0erolineales	0.00283	0.004502	0.004809	0.002741
Aquificales	0.000909	0.001346	0.001106	0.000366
Archaeoglobales	0.000261	0.000311	4.4e-05	9.8e-05
Ardenticate0les	0.000332	0.000268	0.000478	9.8e-05
Armophorida	0	0	0	0
Atheliales	7.4e-05	6.7e-05	5e-05	4.6e-05
Auriculariales	0.001866	1.8e-05	5e-05	0.000765
Bacillariales	0.000125	0.000158	0.000258	5.7e-05
Bacteroidetes Order II. Incertae sedis	0.000371	0.000177	0.000119	0.000138
Balneolales	0.000375	0.000493	0.000836	0.000165
Bangiales	0.000968	0.000396	0.000918	0.000277
Basidiobolales	0.000269	6e-06	1.3e-05	4.9e-05
Batrachospermales	0	0	0	0
Bdellovibrio0les	0.000941	0.001803	0.000993	0.000548
Blastocladiales	0.000168	0.000128	9.4e-05	8.7e-05
Boletales	0.002607	0.000682	0.000195	0.000713
Botryosphaeriales	4.3e-05	6e-06	3.1e-05	5.7e-05
Brachyspirales	0.000944	0.003186	0.001691	0.000233
Brevinematales	0.000187	1.2e-05	8.8e-05	4.9e-05
Bryopsidales	8e-06	4.3e-05	6e-06	0
Caldilineales	2.7e-05	4.3e-05	2.5e-05	2.4e-05
Caldisericales	2.3e-05	0.000585	0.000277	1.1e-05
Calditrichales	0.000226	0.000104	0.000107	0.000325
Campylobacterales	0.011385	0.014073	0.009789	0.004908
Candidatus Actinomari0les	0	0	0	1.1e-05
Candidatus Altiarchaeales	0.002135	0.000195	4.4e-05	0.000431
Candidatus Brocadiales	0.001354	0.002839	0.001905	0.000529
cannot be assigned to a (non-viral) order	1.34838	6.08012	1.12911	1.26942
Cantharellales	0.000207	0.000274	0.000138	0.000434
Capnodiales	0.000632	0.000402	0.000138	0.000171
Cardiobacteriales	0.000199	6.7e-05	0.000113	0.000241
Catenulisporales	0.000484	2.4e-05	0.000113	0.000431
Caulobacterales	0.00249	0.000841	0.001283	0.001405
Cellvibrio0les	0.001284	0.001846	0.001653	0.002267
Ce0rchaeales	0	0	1.9e-05	2.4e-05
Ceraceosorales	8e-06	0	0	1.1e-05
Ceramiales	0	0	6e-06	5e-06
Chaetothyriales	0.000277	0.000378	0.000402	0.000252
Chitinispirillales	8e-06	0.00011	9.4e-05	1.4e-05
Chitinivibrio0les	2e-05	0.000213	0.000189	1.6e-05
Chitinophagales	0.022586	0.003826	0.009053	0.007907
Chlamydiales	0.016755	0.012641	0.015	0.013403
Chlamydomo0dales	0.000773	7.3e-05	0.000101	0.000268
Chlorellales	0.000129	9.1e-05	0.000182	0.000407
Chlorobiales	0.001042	0.001553	0.004005	0.001076
Chlorodendrales	0	0	0	0
Chloroflexales	0.001557	0.000158	0.000358	0.000572
Choanoflagellida	1.6e-05	0.000445	0.000415	3e-05
Chromatiales	0.008828	0.002425	0.003866	0.004428
Chroococcales	0.006494	0.000999	0.001785	0.001632
Chroococcidiopsidales	9.8e-05	9.1e-05	3.8e-05	0.000114
Chrysioge0les	7.4e-05	0.000207	0.000145	2.7e-05
Chthoniobacterales	1.2e-05	7.3e-05	0	3e-06
Chthonomo0dales	1.6e-05	3.7e-05	3.8e-05	1.4e-05
Chytridiales	6.2e-05	1.2e-05	5e-05	2.4e-05
Coniochaetales	5.1e-05	0	0.000132	0.000832
Coriobacteriales	0.023917	0.038575	0.087915	0.052097
Corticiales	4.3e-05	2.4e-05	6e-06	1.9e-05
Coscinodiscales	0	0	0	0
Cryptomo0dales	0	6e-06	0	0
Cyanidiales	0.000105	6e-06	6.3e-05	8.4e-05
Cystofilobasidiales	8e-06	0	0	1.6e-05
Cytophagales	0.039715	0.0111	0.021488	0.014322
Dacrymycetales	0.000109	9.1e-05	0.000214	7.9e-05
Dasycladales	4e-06	0	2.5e-05	1.4e-05
Deferribacterales	0.002127	0.000926	0.001402	0.000418
Dehalococcoidales	0.000355	0.000926	0.001521	0.000309
Deinococcales	0.004375	0.000487	0.00171	0.005358
Desulfarculales	0.000254	0.000445	0.00061	0.000149
Desulfobacterales	0.011182	0.012422	0.023387	0.006961
Desulfovibrio0les	0.008918	0.007968	0.008475	0.006692
Desulfurellales	0.000219	0.000713	0.000409	6e-05
Desulfurobacteriales	0.000101	0.000158	0.000101	0.000171
Desulfurococcales	0.001147	0.000116	8.2e-05	0.000705
Desulfuromo0dales	0.005062	0.003942	0.004005	0.003227
Diaporthales	0.000343	0.000116	2.5e-05	0.00019
Dictyoglomales	0.000757	0.000384	0.00149	0.000754
Dictyosteliida	0.000824	0.000445	0.000767	0.000613
Dothideales	6.6e-05	1.8e-05	1.9e-05	5.7e-05
Ectocarpales	0.000488	0	6.3e-05	0.000258
Eggerthellales	0.009691	0.008383	0.011385	0.007218
Elusimicrobiales	4.3e-05	9.1e-05	1.3e-05	0
Endomicrobiales	0.000191	0.00014	8.8e-05	0.0001
Entodiniomorphida	1.2e-05	0	6e-06	5e-06
Entomophthorales	3.1e-05	0.000244	3.1e-05	0
Entomoplasmatales	0.00178	0.001968	0.000453	0.000507
Erysipelotrichales	0.023706	0.055499	0.064257	0.021099
Erysiphales	0.00064	2.4e-05	5.7e-05	0.000358
Eucoccidiorida	0.003645	0.000451	0.00071	0.000691
Eugle0les	0	0	0	0
Euglyphida	4e-06	0	0	0
Eugregarinorida	1.6e-05	0	6e-06	5e-06
Eupodiscales	0	0	0	0
Eurotiales	0.00352	0.002114	0.001729	0.003088
Eustigmatales	0.000101	1.2e-05	5e-05	0.000266
Ferrovales	4e-06	0	1.3e-05	3e-06
Fervidicoccales	0	0	3.1e-05	5e-06
Fibrobacterales	0.005249	0.002912	0.003483	0.002611
Fimbriimo0dales	4.3e-05	3.7e-05	4.4e-05	6.5e-05
Flavobacteriales	0.058836	0.023156	0.035156	0.026375
Fragilariales	0	0	0	0
Frankiales	0.004836	0.000341	0.001182	0.005589
Fusobacteriales	0.018905	0.039361	0.029975	0.009328
Gaiellales	0	0	3.1e-05	0
Gallionellales	0.00034	0.00081	0.000214	0.000133
Geastrales	0.000738	0.000231	0.000327	0.000494
Gelidiales	0	6e-06	0.000258	0
Gemmatimo0dales	0.001624	0.000646	0.000214	0.000385
Geodermatophilales	0.002486	0.000725	0.001628	0.002364
Georgefischeriales	4e-06	0	6e-06	8e-06
Gigarti0les	0.000273	6e-06	0	3.3e-05
Glaucocystales	0	0	0	0
Gloeobacterales	0.000453	2.4e-05	0.000101	0.000119
Gloeoemargaritales	0	0	6e-06	0
Gloeophyllales	0.00265	3e-05	2.5e-05	0.00054
Glomerales	0.000148	0.000554	3.8e-05	4.1e-05
Glomerellales	0.001713	0.000146	8.8e-05	0.000415
Glycomycetales	0.005546	0.000207	0.000692	0.005147
Gymnodiniales	0	6e-06	0	0
Haemosporida	0.001151	0.003466	0.001144	0.000236
Hala0erobiales	0.00907	0.016083	0.009493	0.003715
Halobacteriales	0.004828	0.000231	0.000459	0.002473
Haloferacales	0.000367	0.001267	0.001088	0.000279
Haloplasmatales	0.002104	0.011222	0.000654	1.6e-05
Harpellales	2.7e-05	1.2e-05	2.5e-05	4.3e-05
Helotiales	0.000535	8.5e-05	0.000239	0.00029
Herpetosipho0les	0.000215	2.4e-05	7.5e-05	7.1e-05
Heterotrichida	5.1e-05	0.000518	5.7e-05	2.4e-05
Hildenbrandiales	0	0	0	0
Holophagales	0.000293	4.9e-05	0.000226	1.4e-05
Holosporales	0.000285	0.000195	0.000201	9.5e-05
Hydrogenophilales	0.000433	0.000323	0.000339	0.000117
Hymenochaetales	0.000449	3.7e-05	9.4e-05	0.000138
Hymenostomatida	3.1e-05	4.9e-05	0.000145	2.4e-05
Hypocreales	0.003216	0.000396	0.000811	0.000992
Ig0vibacteriales	0.000663	0.000457	0.000849	0.000507
Immundisolibacterales	2.7e-05	6e-06	6e-06	1.1e-05
Isochrysidales	0.001108	0.000128	0.000176	0.000195
Jaapiales	3.1e-05	0	6e-06	1.1e-05
Jiangellales	0.000539	3.7e-05	0.000151	0.001003
Kickxellales	1.2e-05	3.7e-05	1.3e-05	1.9e-05
Kiloniellales	3.9e-05	0.00014	0.000924	5e-06
Kineosporiales	0.000273	1.8e-05	0.000113	0.000765
Kinetoplastida	0.002451	0.001011	0.000629	0.001358
Kiritimatiellales	8.2e-05	3e-05	6.3e-05	3.8e-05
Kordiimo0dales	2.3e-05	5.5e-05	0.000151	3.8e-05
Kosmotogales	0.000148	0.000634	0.00088	4.9e-05
Ktedonobacterales	0.001483	0.00014	0.000101	0.000418
Legionellales	0.002029	0.004947	0.00447	0.000716
Lentisphaerales	3.9e-05	0.000195	5e-05	4.1e-05
Limnochordales	0.000172	0.000353	0.000302	0.000407
Longamoebia	6.2e-05	6e-06	2.5e-05	4.3e-05
Mag0porthales	0.000402	2.4e-05	0.000138	0.001193
Magnetococcales	6.6e-05	0.000463	0.000339	3.3e-05
Malasseziales	5.5e-05	4.9e-05	6e-06	6.2e-05
Mamiellales	0.000191	7.3e-05	4.4e-05	0.0001
Marinilabiliales	0.014554	0.000956	0.006224	0.005279
Mariprofundales	4e-06	0	0	2.2e-05
Marsupiomo0dales	0	0	0	0
Mesoaciditogales	9.4e-05	1.2e-05	3.1e-05	2.4e-05
Methanobacteriales	0.003232	0.003418	0.002647	0.002825
Methanocellales	0.000117	0.00014	5e-05	0.000165
Methanococcales	0.000964	0.001876	0.0011	0.00016
Methanomassiliicoccales	0.000429	0.000694	0.000798	0.000138
Methanomicrobiales	0.003485	0.00315	0.00298	0.001912
Methanopyrales	2.3e-05	0	0	1.6e-05
Methanosarci0les	0.012157	0.005398	0.005161	0.009358
Methylacidiphilales	0.000519	6e-06	0	7.3e-05
Methylococcales	0.002595	0.002254	0.007381	0.002839
Methylophilales	0.000628	0.000944	0.000761	0.000198
Microascales	0.000277	9.1e-05	0.000295	7.6e-05
Microbotryales	8e-06	6e-06	0	8e-06
Micromonosporales	0.010624	0.001535	0.00271	0.008281
Microthamniales	0	6e-06	0	0
Mixiales	4.7e-05	7.9e-05	0	9.8e-05
Monoblepharidales	0.000199	1.2e-05	0	5.7e-05
Monomastigales	0	0	0	0
Mortierellales	0.000593	7.9e-05	0.000163	0.00109
Mucorales	0.007653	0.005221	0.00574	0.00654
Mycoplasmatales	0.010026	0.002924	0.002395	0.003026
Mytilinidiales	1.2e-05	6e-06	1.3e-05	3.3e-05
Myxococcales	0.010791	0.004788	0.002483	0.004637
0kamurellales	0.000336	5.5e-05	0.000107	0.000776
0noarchaeales	1.2e-05	6e-06	0	0
0tra0erobiales	6.6e-05	0.001553	0.000182	3e-05
0trialbales	0.001862	0.000323	0.000383	0.000599
0utiliales	0.000195	0.000591	0.000547	8.7e-05
0viculales	0.000101	3.7e-05	6e-06	4.3e-05
Neisseriales	0.0029	0.004709	0.006268	0.003227
Nemaliales	0	0	0	0
Neocallimastigales	0.000703	0.00092	0.001314	0.000529
Neolectales	0	0	0	0
Nevskiales	0.001803	0.0005	0.000346	0.000597
Nitriliruptorales	0.000137	0.000146	6.9e-05	0.000366
Nitrosomo0dales	0.002623	0.001389	0.003087	0.001329
Nitrosopumilales	3.1e-05	4.3e-05	5.7e-05	1.1e-05
Nitrososphaerales	6.6e-05	0.000189	6.3e-05	1.6e-05
Nitrospi0les	0.000234	0.000286	0.000119	3.3e-05
Nitrospirales	0.004375	0.001694	0.002364	0.003606
Nostocales	0.009375	0.007231	0.002383	0.002465
Oceanospirillales	0.008368	0.007152	0.007789	0.00993
Onyge0les	0.000843	0.000116	0.000346	0.00038
Ophiostomatales	0.000312	5.5e-05	0.00022	0.000277
Opitutales	0.001183	0.000433	0.000434	0.001321
Orbales	0.00121	0.002419	0.001037	0.000751
Orbiliales	0.000133	7.9e-05	3.1e-05	4.1e-05
Oscillatoriales	0.006908	0.003625	0.001974	0.002999
Palmariales	0	0	0	0
Palmophyllales	0	0	0	0
Parachlamydiales	0.00098	0.000591	0.002936	0.001613
Parmales	4e-06	3e-05	4.4e-05	0
Parvularculales	0.00016	1.8e-05	0.000126	6.2e-05
Pasteurellales	0.003942	0.009351	0.005092	0.003633
Pavlovales	0	0	0	0
Pelagibacterales	0.000187	0.000841	0.000233	0.001361
Pelagomo0dales	0.000535	6.7e-05	6.9e-05	0.000195
Peltigerales	0	3e-05	6.9e-05	0
Peniculida	4.3e-05	1.8e-05	6e-06	3e-06
Perkinsida	0.000796	1.2e-05	0.000157	0.00096
Peronosporales	0.000191	0.000323	0.000308	0.000263
Petrotogales	0.003029	0.004514	0.002169	0.000518
Pezizales	0.002533	0	0.000119	0.001234
Phaeomoniellales	0.000125	0.000311	6.3e-05	3e-06
Philasterida	6.6e-05	0.000122	5.7e-05	2.2e-05
Phycisphaerales	4e-06	4.9e-05	6.3e-05	2.2e-05
Planctomycetales	0.008294	0.002309	0.00237	0.004057
Pleosporales	0.001409	0.000317	0.000346	0.001017
Pleurocapsales	0.000414	0.000274	0.000233	0.000523
Pneumocystidales	4e-06	5.5e-05	1.9e-05	4.3e-05
Polyporales	0.006229	0.000518	0.000151	0.001052
Porphyridiales	0	0	0	0
Propionibacteriales	0.065392	0.008042	0.017509	0.068337
Prymnesiales	0.000613	4.9e-05	3.1e-05	0.000371
Pseudomo0dales	0.031508	0.018502	0.019263	0.019255
Pseudonocardiales	0.031227	0.003387	0.006375	0.019507
Pucciniales	0.000144	0.00042	0.000685	0.000409
Puniceicoccales	0.000379	3.7e-05	0.000151	0.000146
Pyrenomo0dales	0.001362	9.7e-05	0.000101	0.00019
Rhizobiales	0.049199	0.017283	0.026895	0.04873
Rhizophydiales	9.8e-05	0.000189	0	1.4e-05
Rhodobacterales	0.01896	0.008127	0.009512	0.013552
Rhodocyclales	0.005503	0.000896	0.001301	0.002026
Rhodospirillales	0.013574	0.008364	0.0117	0.011885
Rickettsiales	0.00025	0.0005	0.000214	7.6e-05
Rubrobacterales	0.000207	0.000524	0.000157	0.000331
Russulales	0.000222	0.000451	0.000383	0.000431
Saccharomycetales	0.009265	0.004264	0.001559	0.004097
Salinisphaerales	5.9e-05	0.000104	6.9e-05	5.2e-05
Saprolegniales	0.004601	0.000171	0.000295	0.000702
Saprospirales	0.001647	0.001645	0.000836	0.000767
Schizopyrenida	2e-05	0.000323	0.000465	8e-06
Schizosaccharomycetales	1.6e-05	0	5e-05	2.7e-05
Sebaci0les	0.000265	3e-05	0.000113	8.9e-05
Sebdeniales	0	0	0	0
Selenomo0dales	0.040473	0.09073	0.047987	0.021749
Sneathiellales	0.000117	1.2e-05	4.4e-05	3.3e-05
Solibacterales	0.000152	0.000134	0.000371	0.000344
Solirubrobacterales	0.005503	0.000231	0.001125	0.006733
Sordariales	0.001838	0.000414	0.000295	0.000418
Sphaerobacterales	0.000757	5.5e-05	0.000107	0.000534
Sphaeropleales	0.002627	0	0.000132	0.000605
Sphingobacteriales	0.032491	0.005727	0.020193	0.012758
Sphingomo0dales	0.020951	0.005513	0.005696	0.009368
Spirochaetales	0.010928	0.019878	0.016956	0.00971
Spiruli0les	0	0.000116	8.8e-05	2.2e-05
Spizellomycetales	0.000121	7.3e-05	4.4e-05	6.2e-05
Sporadotrichida	0.000777	0.00145	0.000377	0.000409
Sporidiobolales	0.000566	9.1e-05	0.000126	0.000171
Streptomycetales	0.100378	0.016906	0.034219	0.062228
Streptosporangiales	0.013141	0.002077	0.003219	0.012647
Suessiales	0.001713	8.5e-05	0.00088	0.000832
Sulfolobales	0.000324	0.000231	8.2e-05	0.000268
Sulfuricellales	4e-06	1.8e-05	1.9e-05	0
Synechococcales	0.008321	0.004697	0.004206	0.004987
Synergistales	0.009601	0.011819	0.008827	0.003894
Syntrophobacterales	0.000683	0.001432	0.001691	0.000567
Synurales	0	0	0	0
Taphri0les	4.7e-05	6.1e-05	0.000264	3e-06
Thalassiosirales	0.000183	4.9e-05	4.4e-05	0.000108
Thermales	0.004094	0.001182	0.000597	0.001361
Thermoa0erobacterales	0.023667	0.052812	0.024732	0.006012
Thermococcales	0.000441	0.000688	0.000817	0.000377
Thermodesulfobacteriales	0.000921	0.000487	0.000446	0.000827
Thermogemmatisporales	2e-05	9.1e-05	5.7e-05	1.4e-05
Thermoleophilales	0.001019	1.2e-05	6e-06	0.00013
Thermomicrobiales	4e-06	1.2e-05	5.7e-05	1.1e-05
Thermoplasmatales	0.000644	0.000688	0.000893	0.000301
Thermoproteales	5.1e-05	0.000317	0.000195	2.2e-05
Thermotogales	0.006229	0.006403	0.002232	0.000908
Thiotrichales	0.007396	0.004514	0.004288	0.003284
Tilletiales	0.001413	4.9e-05	1.3e-05	0.000404
Tissierellales	0.017524	0.046215	0.033634	0.00606
Toxariales	0	0	0	0
Trechisporales	0.0005	6e-06	6.3e-05	0.000155
Tremellales	0.000742	9.7e-05	0.000553	0.000371
Trichomo0dida	0.004067	0.000896	0.000465	0.001551
Trichosporo0les	4.3e-05	4.3e-05	0	3.8e-05
Tritrichomo0dida	5.1e-05	0.00025	0.000333	4.3e-05
Ulotrichales	0	0	0	0
Ulvales	0	0	0	3e-06
Umbilicariales	8.6e-05	9.7e-05	1.3e-05	1.4e-05
unclassified	17.6403	8.6134	8.46428	9.68926
Ustilagi0les	0.002205	0.000152	0.000189	0.00038
Venturiales	1.2e-05	0	1.3e-05	1.9e-05
Verrucariales	8e-06	6e-06	1.3e-05	1.9e-05
Verrucomicrobiales	0.00153	0.000969	0.001754	0.001106
Vibrio0les	0.017013	0.015005	0.016302	0.011033
Viruses	0.038931	0.012361	0.004256	0.011085
Wallemiales	3.5e-05	0	2.5e-05	2.4e-05
Xanthomo0dales	0.015241	0.021164	0.005589	0.007625
Xylariales	0.000886	0.000451	0.000516	0.000399
Xylonomycetales	2.7e-05	6e-06	0	2.2e-05
Candidatus Peribacterales	4e-06	0	0	0
Eutreptiales	0	0	0	0
Physariida	0	6e-06	0	0
Chaetophorales	0	0	0	0
Chattonellales	0	0	0	3e-06
Euplotida	0	0	0	0
Fucales	0	0	6e-06	0
Gonyaulacales	4e-06	0	0	0
Gracilariales	0	0	0	0
Halymeniales	0	0	0	0
Micropepsales	2e-05	0	6e-06	0
Rhizosoleniales	0	0	0	0
Togniniales	0	0	0	3e-06
Chromuli0les	0	0	0	3e-06
Coralli0les	0	0	0	0
Leucosporidiales	8.6e-05	6e-06	2.5e-05	0.000206
Oedogoniales	0	0	0	0
Pedinomo0dales	0	6e-06	0	0
Phaeocystales	0	0	0	0
Plocamiales	0	0	0	0
Rhodymeniales	0	0.00028	2.5e-05	0
Thermoflexales	0	0	0	0
Vaucheriales	0	0	0	0
Goniochloridales	0	0	0	0
Peridiniales	0	0	0	0
Pyramimo0dales	0	0	0	0
Trentepohliales	0	0	0	0
Cymbellales	0	0	0	0
Lami0riales	0	0	0	0
Leptocylindrales	0	0	0	0
Prasiolales	0	0	0	0
Stylonematales	0	0	6e-06	0
Acrasida	0	6e-06	0	0
Ahnfeltiales	0	0	0	0
Arcellinida	0	0	0	0
Bicosoecida	0	0	0	0
Bonnemaisoniales	0	0	0	0
Candidatus Nitrosocaldales	0	0	0	0
Chaetocerotales	0	0	0	0
Chlorosarci0les	0	0	0	0
Cyrtophorida	0	0	0	0
Desmarestiales	0	0	0	0
Dictyotales	0	0	0	0
Diplonemida	0	0	0	0
Dolichomastigales	0	0	0	0
Eunotiales	0	0	0	0
Hemiaulales	0	0	0	0
Heteronematales	0	0	0	0
Ig0tiales	0	0	0	0
Lithodesmiales	0	0	0	0
Nemastomatales	0	0	0	0
Oltmansiellopsidales	0	0	0	0
Pertusariales	0	0	0	0
Prasinococcales	0	0	0	0
Prorocentrales	0	0	0	0
Protosteliales	0	0	0	0
Pyrocystales	0	0	0	0
Pythiales	0	0	0	3e-06
Rhodellales	0	0	0	0
Sticholonchida	0	0	0	0
Striatellales	0	0	0	0
Surirellales	0	0	0	0
Syndiniales	0	0	0	0
Thaumatomo0dida	0	0	0	0
Thoreales	0	6e-06	0	0
Trichonymphida	0	0	0	0
Rapaza	4e-06	0	0	0

## Sheet: family
	MLA-9AC	LA-18AB	LA-3BC	MLA-3AC
Clostridiaceae	13.5805	46.7187	53.2859	2.43891
Lactobacillaceae	38.876	0.159253	8.24536	34.3323
Bifidobacteriaceae	19.7552	0.135354	3.27803	25.8641
Leuconostocaceae	0.776684	0.014505	2.36603	20.6881
Peptostreptococcaceae	0.084895	8.51047	4.07426	0.05848
Lachnospiraceae	0.197453	8.9364	0.586238	0.109206
Enterobacteriaceae	0.025052	5.16338	0.012511	0.019014
Prevotellaceae	2.23418	0.007999	0.895228	0.754656
Sutterellaceae	0.167019	0.46147	2.94716	0.002912
Veillonellaceae	0.241505	1.3084	1.70248	0.128989
Others	24.0615	28.584	22.6068	15.6033
Others
	MLA-9AC	LA-18AB	LA-3BC	MLA-3AC
Acanthamoebidae	6.2e-05	6e-06	2.9e-05	5.5e-05
Acaryochloridaceae	0.000327	0.000207	0.000132	0.000279
Acetobacteraceae	0.005706	0.003667	0.00518	0.008354
Acholeplasmataceae	0.001272	0.002546	0.002653	0.002853
Acidaminococcaceae	0.00797	0.028913	0.031214	0.007199
Acidiferrobacteraceae	0.000129	0.000195	8.2e-05	6.5e-05
Acidilobaceae	0.000285	2.5e-05	6.3e-05	0.000466
Acidimicrobiaceae	0.002927	5.5e-05	0.000239	0.001236
Acidithiobacillaceae	0.001948	4.9e-05	1.9e-05	0.000301
Acidobacteriaceae	0.002513	0.002193	0.001622	0.001394
Acidothermaceae	0.000261	1.8e-05	1.9e-05	8.1e-05
Actinomycetaceae	0.063058	0.014097	0.023362	0.059969
Actinopolysporaceae	0.002541	9.1e-05	5.7e-05	0.00045
Actinospicaceae	0.000308	1.2e-05	3.8e-05	0.000274
Aerococcaceae	0.015401	0.003905	0.005702	0.020082
Aeromo0daceae	0.00167	0.002023	0.001496	0.000672
Agaricaceae	2e-05	0	1.3e-05	3.5e-05
Ajellomycetaceae	0.000281	4.9e-05	4.4e-05	0.000144
Akkermansiaceae	0.000734	0.000347	0.000428	0.000708
Albugi0ceae	3.1e-05	8.5e-05	8.8e-05	2.7e-05
Alcalige0ceae	0.008699	0.00678	0.009091	0.004179
Alcanivoracaceae	0.000144	0.000573	0.000811	0.000114
Algiphilaceae	2e-05	0	0	5e-06
Alicyclobacillaceae	0.003345	0.005982	0.003451	0.002142
Alteromo0daceae	0.004777	0.001949	0.004363	0.00237
Amanitaceae	0.002072	6e-06	2.5e-05	0.000136
Amoebophilaceae	8e-06	0.000171	0.000842	1.4e-05
Amphiacanthidae	0	0	0	3e-06
Amylocorticiaceae	0.000406	1.2e-05	4.4e-05	0.000152
A0erolineaceae	0.00283	0.004502	0.004809	0.002741
A0eromyxobacteraceae	0.001382	0.000164	0.000383	0.000678
A0plasmataceae	6.6e-05	0.000359	5e-05	1.6e-05
Ancylistaceae	3.1e-05	0.000244	3.1e-05	0
Aphanizomeno0ceae	0.000554	0.000414	0.000604	4.3e-05
Aphanothecaceae	0.005023	0.000518	5.7e-05	0.000908
Apusomo0didae	2.7e-05	6e-06	1.3e-05	1.1e-05
Aquificaceae	9.4e-05	0.00109	0.000918	8.7e-05
Archaeoglobaceae	0.000261	0.000311	4.4e-05	9.8e-05
Archangiaceae	0.001741	0.001864	0.00039	0.001833
Ardenticate0ceae	0.000332	0.000268	0.000478	9.8e-05
Argyn0ceae	1.2e-05	6e-06	1.3e-05	3.3e-05
Arthrodermataceae	2e-05	5.5e-05	0.00017	3.3e-05
Ascoideaceae	1.6e-05	0	1.3e-05	3.8e-05
Ascosphaeraceae	4e-06	0	1.3e-05	3e-06
Aspergillaceae	0.002833	0.001694	0.00154	0.002872
Atheliaceae	7.4e-05	6.7e-05	5e-05	4.6e-05
Atopobiaceae	0.009328	0.020268	0.052212	0.031845
Aurantimo0daceae	0.001171	0.000664	0.00078	0.000613
Aureobasidiaceae	3.5e-05	0	6e-06	2.2e-05
Auriculariaceae	0.000144	1.8e-05	3.8e-05	0.000282
Babesiidae	7e-05	1.8e-05	4.4e-05	0.00035
Bacillaceae	0.20874	0.347072	0.241922	0.134391
Bacillales Family X. Incertae Sedis	5.9e-05	0.000384	0.001345	1.1e-05
Bacillariaceae	0.000125	0.000158	0.000258	5.7e-05
Bacteriovoracaceae	9.4e-05	0.000311	0.000195	0.000217
Bacteroidaceae	0.337015	0.024758	0.148758	0.120996
Balneolaceae	0.000375	0.000493	0.000836	0.000165
Bangiaceae	0.000968	0.000396	0.000918	0.000277
Bartonellaceae	0.000917	0.000158	0.000371	0.000534
Basidiobolaceae	0.000269	6e-06	1.3e-05	4.9e-05
Bathycoccaceae	4.3e-05	4.9e-05	2.5e-05	3.3e-05
Batrachospermaceae	0	0	0	0
Bdellovibrio0ceae	0.000168	7.3e-05	0.000151	6e-05
Beijerinckiaceae	0.000273	7.3e-05	0.000402	0.000312
Ber0rdetiaceae	0.000515	7.3e-05	0.000163	0.00093
Beutenbergiaceae	0.000566	2.4e-05	0.000289	0.001009
Blastocladiaceae	0.000125	0	0	7.6e-05
Blattabacteriaceae	5.1e-05	4.9e-05	0.000145	3.5e-05
Bodonidae	5.5e-05	0.000231	3.8e-05	1.1e-05
Bogoriellaceae	3.9e-05	0	1.3e-05	4.6e-05
Bondarzewiaceae	8e-06	0	0	5e-06
Borreliaceae	1.2e-05	0.000116	0.000314	8e-06
Botryobasidiaceae	2.3e-05	7.9e-05	1.3e-05	1.6e-05
Botryosphaeriaceae	4.3e-05	6e-06	3.1e-05	5.7e-05
Brachyspiraceae	0.000944	0.003186	0.001691	0.000233
Bradyrhizobiaceae	0.010748	0.003192	0.004973	0.007907
Brevibacteriaceae	0.004953	0.000426	0.000805	0.004303
Brevinemataceae	0.000187	1.2e-05	8.8e-05	4.9e-05
Brucellaceae	0.000472	0.000335	0.001339	0.000553
Bryobacteraceae	4e-06	4.9e-05	5e-05	4.6e-05
Budviciaceae	0.000956	0.001474	0.000377	0.00029
Burkholderiaceae	0.022746	0.014633	0.028498	0.009287
Caldicoprobacteraceae	0.000515	0.000768	0.000516	6.8e-05
Caldilineaceae	2.7e-05	4.3e-05	2.5e-05	2.4e-05
Caldisericaceae	2.3e-05	0.000585	0.000277	1.1e-05
Calditrichaceae	0.000226	0.000104	0.000107	0.000325
Campylobacteraceae	0.007314	0.01046	0.006827	0.002885
Candidatus Actinomari0ceae	0	0	0	1.1e-05
Candidatus Brocadiaceae	0.001354	0.002839	0.001905	0.000529
Candidatus Desulfofervidaceae	8e-06	0.000116	0.000327	0
Candidatus Methanoperede0ceae	3.5e-05	0.000329	0.000295	1.9e-05
Candidatus Midichloriaceae	4e-06	0	0	1.4e-05
Candidatus Paracaedibacteraceae	0.000117	2.4e-05	3.1e-05	4.9e-05
cannot be assigned to a (non-viral) family	3.10326	16.5835	11.1011	3.45517
Cardiobacteriaceae	0.000199	6.7e-05	0.000113	0.000241
Carnobacteriaceae	0.046565	0.019696	0.026436	0.06646
Catabacteriaceae	0.000429	0.000981	0.000654	0.000371
Catalimo0daceae	0.000613	0	0.000189	0.000203
Cate0riaceae	4.3e-05	0.000128	9.4e-05	1.1e-05
Catenulisporaceae	0.000176	1.2e-05	7.5e-05	0.000157
Caulerpaceae	4e-06	3.7e-05	0	0
Caulobacteraceae	0.002357	0.000841	0.001276	0.001323
Cellulomo0daceae	0.011119	0.000366	0.001723	0.009591
Cellvibrio0ceae	0.000769	0.001413	0.001094	0.001136
Ce0rchaeaceae	0	0	1.9e-05	2.4e-05
Ceraceosoraceae	8e-06	0	0	1.1e-05
Ceratobasidiaceae	0.000172	0.000146	5e-05	0.000393
Ceratocystidaceae	8.6e-05	7.3e-05	1.3e-05	1.1e-05
Chaetomiaceae	0.001557	0.000317	5.7e-05	0.000287
Chamaesipho0ceae	3.5e-05	0.000128	6.9e-05	1.6e-05
Chitinispirillaceae	8e-06	0.00011	9.4e-05	1.4e-05
Chitinivibrio0ceae	2e-05	0.000213	0.000189	1.6e-05
Chitinophagaceae	0.022586	0.003826	0.009053	0.007907
Chlamydiaceae	0.016739	0.012629	0.015	0.013384
Chlamydomo0daceae	2.3e-05	6e-06	6e-06	1.1e-05
Chlorellaceae	0.000125	6.1e-05	0.000151	0.000404
Chlorobiaceae	0.001042	0.001553	0.004005	0.001076
Chlorodendraceae	0	0	0	0
Chloroflexaceae	0.000745	8.5e-05	7.5e-05	0.000404
Chlorogloeopsidaceae	0.001448	1.2e-05	1.9e-05	0.000198
Choanephoraceae	0.001639	2.4e-05	0.000377	0.000765
Choreocolacaceae	0	0	0	0
Christensenellaceae	0.001889	0.006049	0.007645	0.001117
Chromatiaceae	0.007244	0.001438	0.002119	0.002888
Chromobacteriaceae	0.000847	0.000719	0.001917	0.001716
Chroococcaceae	4.7e-05	0.000122	0.000371	3.3e-05
Chroococcidiopsidaceae	9.8e-05	9.1e-05	3.8e-05	0.000114
Chrysioge0ceae	7.4e-05	0.000207	0.000145	2.7e-05
Chrysochromuli0ceae	0.000613	4.9e-05	3.1e-05	0.000371
Chthoniobacteraceae	1.2e-05	7.3e-05	0	3e-06
Chthonomo0daceae	1.6e-05	3.7e-05	3.8e-05	1.4e-05
Chytriomycetaceae	6.2e-05	1.2e-05	5e-05	2.4e-05
Cladosporiaceae	0.000105	1.2e-05	2.5e-05	6.2e-05
Clavicipitaceae	0.000496	5.5e-05	0.000138	6.8e-05
Clostridiales Family XII. Incertae Sedis	0.001253	0.009303	0.003055	0.001188
Clostridiales Family XIII. Incertae Sedis	0.004992	0.019056	0.018012	0.001765
Clostridiales Family XVI. Incertae Sedis	0.00032	0.00184	0.001848	0.000233
Clostridiales Family XVII. Incertae Sedis	0.000222	0.000688	0.000377	8.9e-05
Coccomyxaceae	0.000176	6e-06	6.3e-05	8.4e-05
Cohaesibacteraceae	1.6e-05	0.000402	6.9e-05	3e-06
Coleofasciculaceae	9.8e-05	0.000207	0.000195	4.6e-05
Colwelliaceae	0.001612	0.000688	0.000805	0.000369
Comamo0daceae	0.010585	0.004338	0.009531	0.007009
Competibacteraceae	0.000609	0.0012	0.000308	5.4e-05
Conexibacteraceae	0.000558	7.9e-05	0.000107	0.00048
Coniochaetaceae	5.1e-05	0	0.000132	0.000832
Coniophoraceae	0.000101	0	6e-06	1.9e-05
Cordycipitaceae	0.000156	0.000104	0.000138	8.9e-05
Coriobacteriaceae	0.012774	0.015681	0.025556	0.013341
Coriolaceae	0.001725	1.8e-05	5e-05	0.000334
Corti0riaceae	0.000164	6e-06	1.3e-05	3.3e-05
Corynebacteriaceae	0.038861	0.002285	0.007789	0.045053
Coscinodiscaceae	0	0	0	0
Coxiellaceae	0.00025	0.000122	0.000327	0.000171
Crenotrichaceae	0.000191	1.2e-05	0.000101	0.000155
Criblamydiaceae	7.4e-05	1.2e-05	1.9e-05	2.4e-05
Crocinitomicaceae	0.001218	0.001596	0.000182	0.000133
Cryomorphaceae	0.000749	7.3e-05	0.000321	0.000439
Cryphonectriaceae	0	0	0	0
Cryptococcaceae	0.000722	6.7e-05	0.000497	0.000363
Cryptomo0daceae	0	6e-06	0	0
Cryptosporangiaceae	0.000269	1.2e-05	4.4e-05	0.000561
Cryptosporidiidae	0	1.2e-05	0.000176	3.3e-05
Cucurbitariaceae	0.000113	0	3.8e-05	4.3e-05
Culicosporidae	4.3e-05	4.9e-05	0.000258	1.6e-05
Cuniculitremaceae	8e-06	2.4e-05	4.4e-05	8e-06
Cunninghamellaceae	0.000141	3e-05	0.000239	0.000249
Cyanidiaceae	0.000105	6e-06	6.3e-05	8.4e-05
Cyanobacteriaceae	1.6e-05	0.000122	0.000597	2.7e-05
Cyanothecaceae	0.001475	0.001066	0.000415	0.000418
Cyclobacteriaceae	0.006303	0.002278	0.003206	0.002036
Cyphellophoraceae	7.4e-05	0.000158	6e-06	5e-06
Cytophagaceae	0.013461	0.003917	0.007255	0.005092
Dacrymycetaceae	0.000109	9.1e-05	0.000214	7.9e-05
Debaryomycetaceae	0.001487	0.000347	0.000321	0.001071
Deferribacteraceae	0.002127	0.000926	0.001402	0.000418
Defluviitaleaceae	0.000652	0.00173	0.000704	0.000127
Dehalococcoidaceae	0.000355	0.000926	0.001521	0.000309
Deinococcaceae	0.004301	0.000475	0.001628	0.005342
Demequi0ceae	0.008134	0.000506	0.001245	0.0073
Dermabacteraceae	0.004797	0.001151	0.000761	0.005027
Dermacoccaceae	0.006619	0.00134	0.001609	0.012289
Dermateaceae	2.7e-05	0	0	5e-06
Dermatophilaceae	0.003111	0.000414	0.00088	0.001472
Dermocarpellaceae	5.1e-05	8.5e-05	1.9e-05	4.1e-05
Desertifilaceae	0.000121	0	3.8e-05	5.2e-05
Desulfarculaceae	0.000254	0.000445	0.00061	0.000149
Desulfobacteraceae	0.009831	0.007512	0.006174	0.004648
Desulfobulbaceae	0.001042	0.003625	0.016094	0.001811
Desulfohalobiaceae	0.000324	0.000366	0.000302	0.000426
Desulfomicrobiaceae	0.000109	0.000262	0.000251	0.00042
Desulfo0tro0ceae	3.9e-05	6.1e-05	0.000277	8.9e-05
Desulfovibrio0ceae	0.0069	0.007146	0.007513	0.00551
Desulfurellaceae	0.000219	0.000713	0.000409	6e-05
Desulfurobacteriaceae	0.000101	0.000158	0.000101	0.000171
Desulfurococcaceae	0.001128	0.000104	6.9e-05	0.000681
Desulfuromo0daceae	0.003501	0.001212	0.0011	0.00237
Diaporthaceae	0.000336	7.3e-05	2.5e-05	0.000182
Diatrypaceae	5.5e-05	4.3e-05	0.000308	3e-06
Dictyoglomaceae	0.000757	0.000384	0.00149	0.000754
Didymellaceae	0.000652	0	1.9e-05	0.00016
Didymosphaeriaceae	0.000105	0	5e-05	2.7e-05
Dietziaceae	0.000437	0.00011	0.000195	0.000895
Dipodascaceae	3.1e-05	0	3.8e-05	0.000212
Ectocarpaceae	0.000488	0	6.3e-05	0.000258
Ectothiorhodospiraceae	0.001464	0.000743	0.00144	0.001472
Eggerthellaceae	0.009691	0.008383	0.011385	0.007218
Eimeriidae	0.000121	0.00014	0.000308	5.2e-05
Elusimicrobiaceae	4.3e-05	9.1e-05	1.3e-05	0
Endomicrobiaceae	0.000191	0.00014	8.8e-05	0.0001
Entamoebidae	0.000152	0.000262	0.000157	0.000125
Enterococcaceae	0.173447	0.044052	0.058668	0.213555
Enterocytozoonidae	1.6e-05	6e-06	0	0
Entomoplasmataceae	0.000944	0.00131	5.7e-05	0.000138
Erwiniaceae	0.004129	0.007292	0.003785	0.004583
Erysipelotrichaceae	0.023706	0.055499	0.064257	0.021099
Erysiphaceae	0.00064	2.4e-05	5.7e-05	0.000358
Erythrobacteraceae	0.001643	0.000591	0.000604	0.000388
Eubacteriaceae	0.050753	0.145199	0.125007	0.022509
Eugle0ceae	0	0	0	0
Eupodiscaceae	0	0	0	0
Exidiaceae	0.001721	0	1.3e-05	0.000483
Ferrimo0daceae	0.000164	0.000603	0.001704	3.8e-05
Ferroplasmaceae	1.6e-05	5.5e-05	1.3e-05	1.4e-05
Ferrovaceae	4e-06	0	1.3e-05	3e-06
Fervidicoccaceae	0	0	3.1e-05	5e-06
Fervidobacteriaceae	0.001733	0.002967	0.001452	0.000268
Fibrobacteraceae	0.005249	0.002912	0.003483	0.002611
Fimbriimo0daceae	4.3e-05	3.7e-05	4.4e-05	6.5e-05
Fistuli0ceae	4e-06	0	0	1.4e-05
Flammeovirgaceae	0.00665	0.001809	0.002716	0.00211
Flavobacteriaceae	0.055916	0.021182	0.034162	0.02528
Fomitopsidaceae	4.3e-05	0	0	3e-06
Fortieaceae	8e-06	2.4e-05	0	0
Fragilariaceae	0	0	0	0
Francisellaceae	0.00087	0.001261	0.002477	0.000496
Frankiaceae	0.003622	0.000317	0.001062	0.004122
Fusobacteriaceae	0.011806	0.025812	0.022343	0.004962
Gaiellaceae	0	0	3.1e-05	0
Galaxauraceae	0	0	0	0
Gallionellaceae	7e-05	0.000122	0.000163	0.000106
Gelidiaceae	0	6e-06	0.000258	0
Geminigeraceae	0.001362	9.7e-05	0.000101	0.00019
Gemmataceae	0.001784	0.000146	8.2e-05	0.000409
Gemmatimo0daceae	0.001624	0.000335	0.000214	0.000385
Geobacteraceae	0.001421	0.002425	0.002622	0.000767
Geodermatophilaceae	0.002486	0.000725	0.001628	0.002364
Gigarti0ceae	0.000273	6e-06	0	3.3e-05
Glaucocystaceae	0	0	0	0
Gloeobacteraceae	0.000453	2.4e-05	0.000101	0.000119
Gloeomargaritaceae	0	0	6e-06	0
Gloeophyllaceae	0.00265	3e-05	2.5e-05	0.00054
Glomeraceae	0.000148	0.000554	3.8e-05	4.1e-05
Glomerellaceae	0.001643	0.000134	7.5e-05	0.000336
Gloniaceae	2e-05	0.000158	0.000214	3e-06
Glycomycetaceae	0.005546	0.000207	0.000692	0.005147
Gomontiellaceae	1.2e-05	1.2e-05	3.1e-05	5e-06
Go0podyaceae	0.000199	1.2e-05	0	5.7e-05
Gordoniaceae	0.013426	0.000701	0.002125	0.009463
Gracilibacteraceae	0.00018	0.003137	0.002999	0.000222
Gregarinidae	1.6e-05	0	6e-06	5e-06
Gymnodiniaceae	0	6e-06	0	0
Hafniaceae	0.001479	0.001547	0.004288	0.001329
Hahellaceae	0.000226	0.00056	0.000868	0.000721
Hala0erobiaceae	0.004629	0.006445	0.002037	0.001516
Halieaceae	0.000187	0.000134	0.000214	7.3e-05
Haliscomenobacteraceae	0.000496	4.9e-05	0.000308	0.000548
Haloarculaceae	0.000176	3e-05	0.000126	0.000263
Halobacteriaceae	0.002045	9.7e-05	6.9e-05	0.000607
Halobacteriovoraceae	0	6e-06	6e-06	0
Halobacteroidaceae	0.003384	0.008224	0.005067	0.001076
Halococcaceae	0.002506	6.1e-05	0.000233	0.001443
Haloferacaceae	0.000285	0.000792	0.000956	0.000195
Halomo0daceae	0.004648	0.00371	0.002766	0.006589
Haloplasmataceae	0.002104	0.011222	0.000654	1.6e-05
Halorubraceae	7.8e-05	0.000475	0.000132	8.4e-05
Halothiobacillaceae	4e-06	1.8e-05	2.5e-05	5e-06
Hapalosipho0ceae	0.000137	0.001023	0.000113	6e-05
Helicobacteraceae	0.003848	0.003101	0.002854	0.001985
Heliobacteriaceae	0.02289	0.016217	0.022752	0.029583
Helotiaceae	4e-06	0	0	1.4e-05
Herpetosipho0ceae	0.000215	2.4e-05	7.5e-05	7.1e-05
Herpotrichiellaceae	0.000203	0.000219	0.000396	0.000247
Hexamitidae	0.000461	0.000134	0.000308	0.000982
Hildenbrandiaceae	0	0	0	0
Holophagaceae	0.000293	4.9e-05	0.000226	1.4e-05
Hydnodontaceae	0.0005	6e-06	6.3e-05	0.000155
Hydrococcaceae	8.6e-05	6e-06	6.3e-05	0.000371
Hydrogenophilaceae	0.000398	0.000323	0.000321	3.3e-05
Hydrogenothermaceae	0.0008	0.000201	0.000176	0.000277
Hyellaceae	0.000222	6.7e-05	6.9e-05	9.8e-05
Hymenobacteraceae	0.008212	0.000762	0.002188	0.002874
Hymenochaetaceae	0.000195	6e-06	1.3e-05	7.6e-05
Hyphomicrobiaceae	0.003087	0.002425	0.002012	0.003511
Hyphomo0daceae	0.000847	0.000902	0.000264	0.000298
Hypocreaceae	7.4e-05	4.3e-05	0.000101	0.000106
Ichthyobacteriaceae	0.000156	3e-05	6.9e-05	0.00032
Idiomari0ceae	0.001428	0.000487	0.000327	0.000819
Ig0vibacteriaceae	6.6e-05	3e-05	3.1e-05	2.2e-05
Immundisolibacteraceae	2.7e-05	6e-06	6e-06	1.1e-05
Intrasporangiaceae	0.012048	0.001584	0.003137	0.015255
Isosphaeraceae	0.000148	8.5e-05	0.000132	0.000309
Jaapiaceae	3.1e-05	0	6e-06	1.1e-05
Jiangellaceae	0.000539	3.7e-05	0.000151	0.001003
Jonesiaceae	0.000554	0.000219	0.000182	0.000933
Kangiellaceae	1.6e-05	0.000104	0	3e-06
Kickxellaceae	1.2e-05	3.7e-05	1.3e-05	1.9e-05
Kiloniellaceae	3.9e-05	0.00014	0.000924	5e-06
Kineosporiaceae	0.000273	1.8e-05	0.000113	0.000765
Kiritimatiellaceae	8.2e-05	3e-05	6.3e-05	3.8e-05
Kofleriaceae	0.000101	9.7e-05	1.3e-05	2.2e-05
Kordiimo0daceae	2.3e-05	5.5e-05	0.000151	3.8e-05
Kosmotogaceae	0.000148	0.000634	0.00088	4.9e-05
Ktedonobacteraceae	0.001483	0.00014	0.000101	0.000418
Labilitrichaceae	0.002634	1.8e-05	3.8e-05	0.000393
Lasiosphaeriaceae	0.00018	6.1e-05	0.000145	4.9e-05
Legeriomycetaceae	2.7e-05	1.2e-05	2.5e-05	4.3e-05
Legionellaceae	0.00176	0.004813	0.003954	0.000529
Lentimicrobiaceae	0.000168	0	8.2e-05	3.8e-05
Lentisphaeraceae	3.9e-05	0.000195	5e-05	4.1e-05
Leptolyngbyaceae	0.000367	0.001249	0.001427	0.00099
Leptosphaeriaceae	0.000133	3e-05	0.000107	0.000488
Leptospiraceae	0.001834	0.003582	0.001641	0.001201
Leptotrichiaceae	0.007099	0.013494	0.007374	0.00436
Lewinellaceae	0.000281	0.000573	0.000365	0.000106
Lichtheimiaceae	2.7e-05	8.5e-05	0.000145	4.1e-05
Limnochordaceae	0.000172	0.000353	0.000302	0.000407
Lindgomycetaceae	6.6e-05	0	1.3e-05	0.000152
Lipomycetaceae	3.5e-05	6e-06	2.5e-05	3.8e-05
Listeriaceae	0.038182	0.019872	0.010266	0.025868
Lyophyllaceae	0.000578	7.3e-05	8.2e-05	0.000404
Mag0porthaceae	0.000402	2.4e-05	0.000138	0.001193
Magnetococcaceae	6.6e-05	0.000463	0.000339	3.3e-05
Malasseziaceae	5.5e-05	4.9e-05	6e-06	6.2e-05
Mallomo0daceae	0	0	0	0
Mamiellaceae	0.000144	1.8e-05	1.9e-05	6.8e-05
Marasmiaceae	8e-06	1.8e-05	6.9e-05	3e-05
Marinifilaceae	0.000261	1.2e-05	0.000113	8.9e-05
Marinilabiliaceae	0.007127	0.000768	0.003074	0.0026
Mariprofundaceae	4e-06	0	0	2.2e-05
Marsupiomo0daceae	0	0	0	0
Massari0ceae	8e-06	6e-06	6e-06	1.1e-05
Melampsoraceae	2.3e-05	0	6e-06	3e-05
Melioribacteraceae	0.000324	6.1e-05	0.000314	0.000426
Merismopediaceae	0.000105	0.000688	3.8e-05	3e-05
Meruliaceae	5.1e-05	3e-05	5e-05	4.6e-05
Mesoaciditogaceae	9.4e-05	1.2e-05	3.1e-05	2.4e-05
Methanobacteriaceae	0.003196	0.003412	0.002622	0.002736
Methanocaldococcaceae	0.000527	0.001139	0.000258	2.2e-05
Methanocellaceae	0.000117	0.00014	5e-05	0.000165
Methanococcaceae	0.000437	0.000737	0.000842	0.000138
Methanocorpusculaceae	7e-05	0.00042	0.00044	9.2e-05
Methanomassiliicoccaceae	0.000406	0.000694	0.000648	0.000127
Methanomicrobiaceae	0.001366	0.001907	0.001364	0.000353
Methanopyraceae	2.3e-05	0	0	1.6e-05
Methanoregulaceae	0.000675	0.000609	0.000918	0.001041
Methanosaetaceae	0.000148	0.000323	0.000534	0.000108
Methanosarci0ceae	0.011954	0.00474	0.004332	0.009198
Methanospirillaceae	0.000402	1.2e-05	5e-05	0.00019
Methanothermaceae	3.5e-05	6e-06	1.9e-05	8.9e-05
Methylacidiphilaceae	0.000519	6e-06	0	7.3e-05
Methylobacteriaceae	0.003899	0.000597	0.002446	0.006115
Methylococcaceae	0.002392	0.002236	0.007261	0.002682
Methylocystaceae	0.000382	0.000926	0.001201	0.000369
Methylophilaceae	0.000605	0.000908	0.000704	0.000152
Methylothermaceae	8e-06	6e-06	1.9e-05	3e-06
Metopidae	0	0	0	0
Metschnikowiaceae	0.003938	7.3e-05	2.5e-05	0.001358
Microascaceae	0.000191	1.8e-05	0.000283	6.5e-05
Microbacteriaceae	0.095101	0.006299	0.018339	0.110892
Microbotryaceae	8e-06	6e-06	0	8e-06
Microbulbiferaceae	0.000246	3.7e-05	0.000214	0.00096
Micrococcaceae	0.053789	0.003022	0.010813	0.051701
Microcoleaceae	0.001038	0.00103	0.000283	0.000719
Microcystaceae	0.001409	0.000231	0.000761	0.000664
Microdochiaceae	0.000195	0	5.7e-05	4.3e-05
Micromonosporaceae	0.010624	0.001535	0.00271	0.008281
Microscillaceae	0.000265	1.2e-05	0.000201	0.00022
Microthrixaceae	0.000144	1.2e-05	9.4e-05	0.000206
Mixiaceae	4.7e-05	7.9e-05	0	9.8e-05
Monodopsidaceae	0.000101	1.2e-05	5e-05	0.000266
Monomastigaceae	0	0	0	0
Moraxellaceae	0.018624	0.008797	0.009594	0.007264
Morganellaceae	0.005878	0.004057	0.004985	0.00362
Moritellaceae	0.000176	0.000329	0.000289	3.5e-05
Mortierellaceae	0.000593	7.9e-05	0.000163	0.00109
Mrakiaceae	8e-06	0	0	1.6e-05
Mucoraceae	0.002642	0.004929	0.004797	0.00436
Mycobacteriaceae	0.074986	0.006653	0.015032	0.065129
Mycoplasmataceae	0.010026	0.002924	0.002395	0.003023
Mycosphaerellaceae	0.000453	0.00039	0.000101	8.7e-05
Myxococcaceae	0.002065	0.000219	0.000459	0.000491
Myxotrichaceae	0.000176	0	8.2e-05	5.4e-05
0emateliaceae	8e-06	6e-06	6e-06	0
0kamurellaceae	0.000336	5.5e-05	0.000107	0.000776
0nnocystaceae	0.000129	0.000414	0.000339	7.3e-05
0noarchaeaceae	1.2e-05	6e-06	0	0
0nopusillaceae	0	0	0	0
0tra0erobiaceae	6.6e-05	0.001553	0.000182	3e-05
0trialbaceae	0.001862	0.000323	0.000383	0.000599
0utiliaceae	0.000195	0.000591	0.000547	8.7e-05
Nectriaceae	0.001838	7.3e-05	0.000176	0.000342
Neisseriaceae	0.002045	0.00399	0.004344	0.00151
Neocallimastigaceae	0.000703	0.00092	0.001314	0.000529
Neolectaceae	0	0	0	0
Nitriliruptoraceae	0.000137	0.000146	6.9e-05	0.000366
Nitrosomo0daceae	0.002623	0.001383	0.003043	0.001329
Nitrosopumilaceae	3.1e-05	4.3e-05	5.7e-05	1.1e-05
Nitrososphaeraceae	6.6e-05	0.000189	6.3e-05	1.6e-05
Nitrospi0ceae	0.000234	0.000286	0.000119	3.3e-05
Nitrospiraceae	0.004375	0.001694	0.002364	0.003606
Nocardiaceae	0.025248	0.004673	0.004809	0.020863
Nocardioidaceae	0.014483	0.001225	0.003389	0.015808
Nocardiopsaceae	0.003911	0.000829	0.001037	0.005033
Noelaerhabdaceae	0.001108	0.000128	0.000176	0.000195
Nosematidae	0.000866	3.7e-05	0.00022	0.000895
Nostocaceae	0.001596	0.000286	0.000641	0.000586
Oceanospirillaceae	0.003177	0.001133	0.002332	0.002446
Odoribacteraceae	0.008606	0.001968	0.00398	0.002655
Oleiphilaceae	4.7e-05	0.000347	0.000597	2.4e-05
Omphalotaceae	3.1e-05	2.4e-05	1.9e-05	4.6e-05
Onyge0ceae	4e-06	1.2e-05	0	0
Ophiocordycipitaceae	0.000441	7.3e-05	0.000233	0.000244
Ophiostomataceae	0.000312	5.5e-05	0.00022	0.000277
Ophryoscolecidae	1.2e-05	0	6e-06	5e-06
Opitutaceae	0.001183	0.000433	0.000434	0.001321
Orbaceae	0.00121	0.002419	0.001037	0.000751
Orbiliaceae	0.000133	7.9e-05	3.1e-05	4.1e-05
Oscillatoriaceae	0.001499	0.000658	0.000346	0.000361
Oscillochloridaceae	1.6e-05	2.4e-05	4.4e-05	3e-06
Oscillospiraceae	0.009476	0.061512	0.066973	0.004168
Ostreobiaceae	0	6e-06	0	0
Oxalobacteraceae	0.012591	0.004539	0.004615	0.007473
Oxytrichidae	0.000777	0.00145	0.000377	0.000409
Paenibacillaceae	0.093403	0.179181	0.144062	0.068982
Palmariaceae	0	0	0	0
Parachlamydiaceae	0.000839	0.000506	0.00264	0.001535
Parameciidae	4.3e-05	1.8e-05	6e-06	3e-06
Parvularculaceae	0.00016	1.8e-05	0.000126	6.2e-05
Pasteurellaceae	0.003942	0.009351	0.005092	0.003633
Patulibacteraceae	0.000254	1.8e-05	0.000113	0.000141
Paulinellidae	4e-06	0	0	0
Pavlovaceae	0	0	0	0
Paxillaceae	0.000355	0.000548	1.9e-05	2.4e-05
Pectobacteriaceae	0.001081	0.002565	0.001213	0.001025
Pelagibacteraceae	0.000187	0.000841	0.000233	0.001361
Peltigeraceae	0	3e-05	6.9e-05	0
Peniophoraceae	0.000211	0.000451	0.000377	0.000418
Peptococcaceae	0.06508	0.146905	0.073964	0.015751
Peptoniphilaceae	0.008809	0.025367	0.023544	0.004257
Perkinsidae	0.000796	1.2e-05	0.000157	0.00096
Peronosporaceae	0	6e-06	0	3e-06
Persicobacteraceae	0.002197	0.000116	0.003458	0.00042
Phaeodactylaceae	0.000101	3.7e-05	6e-06	4.3e-05
Phaeosphaeriaceae	0	0	1.9e-05	3.3e-05
Phaffomycetaceae	0.000191	2.4e-05	5.7e-05	0.000285
Phanerochaetaceae	0.004367	4.9e-05	3.1e-05	0.000635
Phycisphaeraceae	4e-06	4.9e-05	6.3e-05	2.2e-05
Phycomycetaceae	3.1e-05	1.2e-05	0	1.4e-05
Phyllobacteriaceae	0.010717	0.002376	0.003948	0.007701
Physalacriaceae	8e-06	0.000171	6e-06	5.7e-05
Pichiaceae	0.000156	0.000487	3.1e-05	4.3e-05
Picrophilaceae	1.2e-05	0	6e-06	3e-06
Piscirickettsiaceae	0.000902	0.000847	0.000704	0.000415
Pisolithaceae	0.000121	3.7e-05	0.000113	0.000282
Planctomycetaceae	0.005948	0.002047	0.002112	0.003224
Planococcaceae	0.006042	0.01492	0.015415	0.006285
Plasmodiidae	0.001151	0.003466	0.001144	0.000236
Plasmodiophoridae	4e-06	6e-06	6e-06	0
Plectosphaerellaceae	7e-05	1.2e-05	1.3e-05	7.9e-05
Pleistophoridae	1.2e-05	0	0	0
Pleosporaceae	0.000328	5.5e-05	8.2e-05	0.0001
Pleurotaceae	8.2e-05	0	1.9e-05	2.2e-05
Pneumocystidaceae	4e-06	5.5e-05	1.9e-05	4.3e-05
Polyangiaceae	0.002467	0.000804	0.000308	0.000691
Polyphysaceae	4e-06	0	2.5e-05	1.4e-05
Polyporaceae	3.9e-05	0.00042	1.9e-05	3.5e-05
Porphyridiaceae	0	0	0	0
Porphyromo0daceae	0.100307	0.008961	0.044265	0.036145
Porticoccaceae	0	5.5e-05	6e-06	3e-06
Prochloraceae	0.001846	0.000195	0.000358	0.001481
Prolixibacteraceae	0.006323	9.7e-05	0.002798	0.002356
Promicromonosporaceae	0.003751	0.000268	0.001194	0.007592
Propionibacteriaceae	0.050835	0.006817	0.014089	0.052485
Proteinivoraceae	0.000289	0.002193	0.001666	0.000182
Protomycetaceae	4.3e-05	6.1e-05	0.000264	3e-06
Psathyrellaceae	2e-05	3e-05	0.000201	8e-06
Pseuda0bae0ceae	0.002119	0.000896	0.000383	0.001085
Pseudeurotiaceae	0.000613	2.4e-05	0.000126	0.000353
Pseudoalteromo0daceae	0.001729	0.00354	0.001534	0.001513
Pseudobacteriovoracaceae	2.7e-05	0.0005	0.000346	0.000103
Pseudocohnilembidae	6.6e-05	0.000122	5.7e-05	2.2e-05
Pseudomassariaceae	0	6e-06	0	8e-06
Pseudomo0daceae	0.012762	0.009656	0.009531	0.011882
Pseudonocardiaceae	0.031227	0.003387	0.006375	0.019507
Psychromo0daceae	0.001702	0.001541	0.001062	0.000512
Pucciniaceae	0.000121	0.00042	0.000679	0.00038
Punctulariaceae	4.3e-05	2.4e-05	6e-06	1.9e-05
Puniceicoccaceae	0.000379	3.7e-05	0.000151	0.000146
Pyrodictiaceae	2e-05	1.2e-05	1.3e-05	2.4e-05
Pyronemataceae	0.002494	0	5e-05	0.001071
Reticulomyxidae	9e-05	0.000164	8.8e-05	3.8e-05
Rhizobiaceae	0.008176	0.005099	0.007016	0.014729
Rhizopodaceae	1.2e-05	7.9e-05	8.8e-05	3e-06
Rhizopogo0ceae	0.001951	1.2e-05	6e-06	0.000287
Rhodanobacteraceae	0.002088	0.001444	0.001886	0.002576
Rhodobacteraceae	0.018047	0.007024	0.008996	0.013251
Rhodobiaceae	0.000125	0.000238	0.000264	0.00013
Rhodocyclaceae	0.005386	0.000816	0.001289	0.00202
Rhodomelaceae	0	0	6e-06	3e-06
Rhodospirillaceae	0.007673	0.004526	0.006199	0.003221
Rhodothermaceae	0.000371	0.000177	0.000119	0.000138
Rickettsiaceae	4.3e-05	0.000134	0.000157	3.3e-05
Rikenellaceae	0.025228	0.002151	0.013114	0.010884
Rivulariaceae	0.002666	0.00276	0.000415	0.000512
Roseiflexaceae	0.000788	4.9e-05	0.000233	0.000163
Rotundellaceae	0.000258	0	8.8e-05	6.5e-05
Ruaniaceae	0.000234	0.000128	0.000214	0.000502
Rubritaleaceae	2e-05	0.000341	0.000346	8e-06
Rubrobacteraceae	0.000207	0.000524	0.000157	0.000331
Ruminococcaceae	0.219157	0.710801	0.867522	0.172879
Saccharomycetaceae	0.003372	0.003247	0.000855	0.001011
Saccharomycodaceae	0	0	6e-06	1.1e-05
Saccharospirillaceae	7.4e-05	0.000627	0.000302	2.7e-05
Salinisphaeraceae	5.9e-05	0.000104	6.9e-05	5.2e-05
Salinivirgaceae	0.000835	7.9e-05	0.000239	0.00023
Salpingoecidae	1.6e-05	0.000445	0.000415	3e-05
Sandaraci0ceae	2e-05	3e-05	2.5e-05	2.4e-05
Sanguibacteraceae	0.000644	6.1e-05	0.000258	0.001052
Saprolegniaceae	0.004601	0.000171	0.000295	0.000702
Saprospiraceae	0.00087	0.001023	0.000163	0.000114
Sarcocystidae	0.003524	0.000299	0.000226	0.000607
Scenedesmaceae	0	0	0	0
Schizophyllaceae	0.000156	6e-06	5e-05	0.00026
Schizoporaceae	0.000254	3e-05	8.2e-05	6.2e-05
Schizosaccharomycetaceae	1.6e-05	0	5e-05	2.7e-05
Schleiferiaceae	2e-05	6e-06	1.3e-05	5e-06
Sclerodermataceae	5.5e-05	6e-06	1.3e-05	6e-05
Sclerotiniaceae	2.3e-05	1.2e-05	2.5e-05	6e-05
Scytonemataceae	0.000617	8.5e-05	1.9e-05	5e-06
Sebdeniaceae	0	0	0	0
Segniliparaceae	0.000246	4.9e-05	0.000113	0.000805
Sele0straceae	0.002369	0	3.8e-05	0.00054
Selenomo0daceae	0.0228	0.040878	0.032603	0.013523
Serendipitaceae	0.000265	3e-05	0.000113	8.9e-05
Serpulaceae	8e-06	0	6e-06	3e-06
Shewanellaceae	0.001062	0.001432	0.002961	0.000648
Simkaniaceae	6.6e-05	7.3e-05	0.00027	5.4e-05
Sinobacteraceae	0.001784	0.0005	0.000346	0.000591
Sneathiellaceae	0.000117	1.2e-05	4.4e-05	3.3e-05
Solibacteraceae	0.000148	8.5e-05	0.000321	0.000298
Solirubrobacteraceae	0.000148	6.7e-05	5e-05	9.5e-05
Sordariaceae	9e-05	3e-05	9.4e-05	4.6e-05
Sphaerobacteraceae	0.000757	5.5e-05	0.000107	0.000534
Sphaerobolaceae	0.000738	0.000231	0.000327	0.000494
Sphingobacteriaceae	0.030025	0.005343	0.018798	0.011787
Sphingomo0daceae	0.01832	0.004618	0.004633	0.008699
Spirochaetaceae	0.010905	0.019757	0.016641	0.009702
Spiroplasmataceae	0.000531	0.000536	0.000352	0.000136
Spiruli0ceae	0	0.000116	8.8e-05	2.2e-05
Spizellomycetaceae	0.000121	7.3e-05	4.4e-05	6.2e-05
Spongiibacteraceae	8.2e-05	0.000207	0.000126	9.5e-05
Sporichthyaceae	1.6e-05	6e-06	6e-06	6.2e-05
Sporidiobolaceae	0.000566	9.1e-05	0.000126	0.000171
Sporocadaceae	1.2e-05	0.000274	9.4e-05	0
Sporolactobacillaceae	0.017028	0.01389	0.007117	0.016199
Sporomusaceae	0.016454	0.049474	0.015025	0.007102
Spraguidae	0	4.3e-05	0.000138	5e-06
Stachybotryaceae	4.3e-05	6e-06	1.9e-05	5.4e-05
Staphylococcaceae	0.063378	0.037229	0.030837	0.084417
Stentoridae	5.1e-05	0.000518	5.7e-05	2.4e-05
Stereaceae	4e-06	0	6e-06	8e-06
Streptococcaceae	0.146037	0.606023	0.076693	0.195957
Streptomycetaceae	0.100378	0.016906	0.034219	0.062228
Streptosporangiaceae	0.006018	0.001011	0.001515	0.004951
Strophariaceae	4.7e-05	1.2e-05	1.3e-05	3.5e-05
Succinivibrio0ceae	0.004746	0.008029	0.008355	0.001443
Suillaceae	1.6e-05	7.9e-05	3.1e-05	3.8e-05
Sulfolobaceae	0.00032	0.000231	7.5e-05	0.000268
Sulfuricellaceae	4e-06	1.8e-05	1.9e-05	0
Symbiobacteriaceae	0.000437	0.000353	0.000346	0.000732
Symbiodiniaceae	0.001713	8.5e-05	0.00088	0.000832
Symphyonemataceae	4e-06	6e-06	3.1e-05	1.4e-05
Sympoventuriaceae	1.2e-05	0	1.3e-05	1.9e-05
Syncephalastraceae	0.002482	0	1.3e-05	0.000309
Synechococcaceae	0.003454	0.00109	0.001729	0.001085
Synergistaceae	0.009492	0.01099	0.00838	0.003829
Syntrophaceae	0.000371	0.001023	0.001345	0.000334
Syntrophobacteraceae	0.000265	0.000353	0.000283	0.000138
Syntrophomo0daceae	0.002951	0.003893	0.002376	0.000973
Syntrophorhabdaceae	4.3e-05	3e-05	4.4e-05	9.5e-05
Teratosphaeriaceae	7.4e-05	0	1.3e-05	2.2e-05
Tetrahymenidae	3.1e-05	6e-06	3.8e-05	2.4e-05
Thalassiosiraceae	0.000183	4.9e-05	4.4e-05	0.000106
Theileriidae	0.000101	0.000664	0.000119	2.4e-05
Thermaceae	0.004094	0.001182	0.000597	0.001361
Thermithiobacillaceae	1.2e-05	3.7e-05	0.000101	5.2e-05
Thermoactinomycetaceae	0.003598	0.005836	0.006614	0.002045
Thermoa0erobacteraceae	0.015018	0.031289	0.012976	0.003761
Thermoa0erobacterales Family III. Incertae Sedis	0.007611	0.018477	0.007833	0.001969
Thermoa0erobacterales Family IV. Incertae Sedis	0.000375	0.000755	0.000761	0.000111
Thermoascaceae	1.2e-05	0	0	8e-06
Thermococcaceae	0.000429	0.000664	0.000767	0.000374
Thermodesulfobacteriaceae	0.000921	0.000487	0.000446	0.000827
Thermodesulfobiaceae	0.000129	0.000164	0.000428	4.1e-05
Thermofilaceae	2e-05	6e-06	2.5e-05	3e-06
Thermogemmatisporaceae	2e-05	9.1e-05	5.7e-05	1.4e-05
Thermoleophilaceae	0.001019	1.2e-05	6e-06	0.00013
Thermomicrobiaceae	4e-06	1.2e-05	5.7e-05	1.1e-05
Thermomonosporaceae	0.003122	0.000231	0.00066	0.002603
Thermonemataceae	2.3e-05	0	1.3e-05	1.1e-05
Thermoplasmataceae	0.000133	0	0.000101	8.7e-05
Thermoproteaceae	3.1e-05	0.000311	0.00017	1.9e-05
Thermotogaceae	0.004473	0.003247	0.000761	0.000629
Thiotrichaceae	0.005523	0.002388	0.000949	0.002335
Thorselliaceae	5.1e-05	4.9e-05	5.7e-05	3e-05
Tilletiaceae	0.001413	4.9e-05	1.3e-05	0.000404
Tilletiariaceae	4e-06	0	6e-06	8e-06
Tissierellaceae	0.00571	0.006056	0.001773	0.001239
Tolypothrichaceae	0.000332	0.000152	0.000245	0.000252
Toxariaceae	0	0	0	0
Tremellaceae	4e-06	0	6e-06	0
Trichocomaceae	0.000652	0.00042	0.000176	0.000119
Tricholomataceae	0.000226	1.2e-05	7.5e-05	0.000136
Trichomo0didae	0.004067	0.000896	0.000465	0.001551
Trichomo0scaceae	8e-06	6e-06	3.8e-05	1.4e-05
Trichosporo0ceae	4.3e-05	4.3e-05	0	3.8e-05
Trigonopsidaceae	4e-06	1.2e-05	0	3e-06
Triparmaceae	4e-06	3e-05	4.4e-05	0
Tritrichomo0didae	5.1e-05	0.00025	0.000333	4.3e-05
Trueperaceae	7.4e-05	1.2e-05	8.2e-05	1.6e-05
Trypanosomatidae	0.002392	0.00078	0.000578	0.001337
Tsukamurellaceae	0.001225	6e-06	0.000138	0.000786
Tuberaceae	3.9e-05	0	6.9e-05	0.000163
Tubulinosematidae	0	0	0	0
Tulasnellaceae	1.2e-05	4.9e-05	7.5e-05	2.2e-05
Umbilicariaceae	8.6e-05	9.7e-05	1.3e-05	1.4e-05
unclassified	17.6403	8.6134	8.46428	9.68926
Unikaryonidae	0.000125	0	3.8e-05	5.4e-05
Ustilagi0ceae	0.002205	0.000152	0.000189	0.00038
Vahlkampfiidae	2e-05	0.000323	0.000465	8e-06
Valsaceae	8e-06	3.7e-05	0	8e-06
Ventosimo0daceae	1.2e-05	6e-06	1.9e-05	5e-06
Verrucariaceae	8e-06	6e-06	1.3e-05	1.9e-05
Verrucomicrobia subdivision 3	1.6e-05	7.9e-05	0.000151	5e-06
Verrucomicrobia subdivision 6	1.2e-05	0	2.5e-05	3e-06
Verrucomicrobiaceae	0.000546	0.000171	0.000666	0.000287
Vibrio0ceae	0.017001	0.014999	0.01627	0.010252
Viruses	0.038931	0.012361	0.004256	0.011085
Volvocaceae	0.000687	5.5e-05	6.9e-05	0.000217
Vulgatibacteraceae	2.3e-05	6e-06	1.9e-05	1.9e-05
Waddliaceae	0	0	0	0
Wenzhouxiangellaceae	0	0.000134	1.3e-05	0
Williamsiaceae	0.000929	5.5e-05	3.8e-05	0.000306
Woeseiaceae	8.6e-05	2.4e-05	1.9e-05	1.6e-05
Xanthobacteraceae	0.001471	0.000341	0.000352	0.000786
Xanthomo0daceae	0.010546	0.019306	0.003055	0.004618
Xenococcaceae	8e-06	7.3e-05	6.9e-05	5e-06
Xylariaceae	0.000624	0.000128	5.7e-05	0.000344
Xylonomycetaceae	2.7e-05	6e-06	0	2.2e-05
Yersiniaceae	0.004418	0.005398	0.002301	0.005125
Botryococcaceae	0	0	1.3e-05	0
Caldisphaeraceae	8e-06	0.000536	0	0
Hartmannellidae	0	0	0	0
Leucocytozoidae	0	0	0	0
Physaraceae	0	6e-06	0	0
Ceramiaceae	0	0	0	0
Chattonellaceae	0	0	0	3e-06
Euplotidae	0	0	0	0
Fucaceae	0	0	6e-06	0
Goniodomataceae	4e-06	0	0	0
Gracilariaceae	0	0	0	0
Haemoproteidae	0	0	0	0
Halimedaceae	0	0	0	0
Halymeniaceae	0	0	0	0
Holosporaceae	4e-06	3e-05	0.000132	3e-06
Liagoraceae	0	0	0	0
Methanocalculaceae	0	0	0	0
Micropepsaceae	2e-05	0	6e-06	0
Ordosporidae	0	0	0	0
Rhizosoleniaceae	0	0	0	0
Togniniaceae	0	0	0	3e-06
Udoteaceae	4e-06	0	0	0
Bryopsidaceae	0	0	6e-06	0
Champiaceae	0	0.00028	2.5e-05	0
Chromuli0ceae	0	0	0	3e-06
Cyanophoraceae	0	0	0	3e-06
Delesseriaceae	0	0	0	3e-06
Leucosporidiaceae	8.6e-05	6e-06	2.5e-05	0.000206
Mastigamoebidae	0	1.2e-05	0	3e-06
Methermicoccaceae	0	0	0	0
Pedinomo0daceae	0	6e-06	0	0
Phaeocystaceae	0	0	0	0
Phragmonemataceae	0	0	0	0
Plocamiaceae	0	0	0	0
Psalteriomo0didae	0	0	0	0
Sci0iaceae	0	0	0	0
Sporolithaceae	0	0	0	0
Stephanodiscaceae	0	0	0	0
Thermoflexaceae	0	0	0	0
Treubariaceae	0	0	0	0
Vaucheriaceae	0	0	0	0
Coralli0ceae	0	0	0	0
Inocybaceae	0	0	0	0
Peridiniaceae	0	0	0	0
Phacotaceae	0	0	0	0
Pycnococcaceae	0	0	0	0
Taphri0ceae	4e-06	0	0	0
Trentepohliaceae	0	0	0	0
Ulvaceae	0	0	0	3e-06
Cuniculiplasmataceae	0	0	0	0
Gomphonemataceae	0	0	0	0
Leptocylindraceae	0	0	0	0
Pasteuriaceae	0	0	0	0
Phacaceae	0	0	0	0
Candidatus Clavichlamydiaceae	0	0	0	0
Dasyaceae	0	0	0	0
Prasiolaceae	0	0	0	0
Stylonemataceae	0	0	6e-06	0
Acrasiaceae	0	6e-06	0	0
Ahnfeltiaceae	0	0	0	0
Alariaceae	0	0	0	0
Astasiaceae	0	0	0	0
Auriculaceae	0	0	0	0
Balamuthiidae	0	0	0	0
Bonnemaisoniaceae	0	0	0	0
Bracteacoccaceae	0	0	0	0
Bulleribasidiaceae	0	0	0	0
Cafeteriaceae	0	0	0	0
Candidatus Nitrosocaldaceae	0	0	0	0
Chaetocerotaceae	0	0	0	0
Chordariaceae	0	0	0	0
Chromochloridaceae	0	0	0	0
Coccocarpiaceae	0	0	0	0
Dasycladaceae	0	0	0	0
Delitschiaceae	0	0	0	0
Desmarestiaceae	0	0	0	0
Dictyotaceae	0	0	0	0
Dientamoebidae	0	0	0	0
Dolichomastigaceae	0	0	0	0
Dumontiaceae	0	0	0	0
Du0liellaceae	4e-06	0	0	0
Eunotiaceae	0	0	0	0
Eustigmataceae	0	0	0	0
Ganodermataceae	0	0	0	0
Glugeidae	0	0	0	0
Goniomo0daceae	0	0	0	0
Gonyaulacaceae	0	0	0	0
Haematococcaceae	0	0	0	0
Hemiaulaceae	0	0	0	0
Hemiselmidaceae	0	0	0	0
Heterocapsaceae	0	0	0	0
Heteronematidae	0	0	0	0
Hypneaceae	0	0	0	0
Isochrysidaceae	0	0	0	0
Kareniaceae	0	0	0	0
Lami0riaceae	0	0	0	0
Lithodesmiaceae	0	0	0	0
Microchlamyiidae	0	0	0	0
Mycho0staceae	0	0	0	0
0viculaceae	0	0	0	0
Neochloridaceae	0	0	0	0
Nidulariaceae	0	0	0	0
Ochrolechiaceae	0	0	0	0
Peranemataceae	0	0	0	0
Peyssonneliaceae	0	0	0	0
Pfiesteriaceae	0	0	0	0
Phyllophoraceae	0	0	0	0
Phyllostictaceae	0	0	0	0
Pluteaceae	0	0	0	0
Prorocentraceae	0	0	0	0
Protosteliaceae	0	0	0	0
Pyrenomo0daceae	0	0	0	0
Pyrocystaceae	0	0	0	0
Pythiaceae	0	0	0	3e-06
Rhodellaceae	0	0	0	0
Rhodymeniaceae	0	0	0	0
Saccharomycopsidaceae	0	0	0	0
Sargassaceae	0	0	0	0
Schizotrichaceae	0	0	0	0
Schizymeniaceae	0	0	0	0
Scytosipho0ceae	0	0	0	0
Solieriaceae	0	0	0	0
Sphaeropleaceae	0	0	0	0
Stephanoecidae	0	0	0	0
Sticholonchidae	0	0	0	0
Syndiniaceae	0	0	0	0
Tetrabae0ceae	0	0	0	0
Thaumatomastigidae	0	0	0	0
Thoreaceae	0	6e-06	0	0
Thraustochytriaceae	0	0	0	0
Trichonymphidae	0	0	0	0
Ulotrichaceae	0	0	0	0
Hydrodictyaceae	0	0	6e-06	0
Cantharellaceae	0	0	0	3e-06

## Sheet: genus
	MLA-9AC	LA-18AB	LA-3BC	MLA-3AC
Clostridium	13.4983	46.4206	53.0567	2.41677
Lactobacillus	38.0218	0.15377	8.03064	33.5179
Bifidobacterium	19.6278	0.130651	3.24329	25.6629
Leuconostoc	0.602964	0.007384	2.26762	19.5742
Lachnoclostridium	0.020123	8.36995	0.099193	0.011982
Terrisporobacter	0.000921	4.81546	0.66906	0.001342
Paraclostridium	0.001081	1.37204	2.69068	0.000209
Prevotella	2.19433	0.007292	0.879505	0.740862
Dialister	0.221503	1.2266	1.60962	0.116839
Rhodotorula	1.35168	0.210944	0.516096	0.53248
Others	24.4595	37.2853	26.9376	17.4245
Others
	MLA-9AC	LA-18AB	LA-3BC	MLA-3AC
Abiotrophia	0.001772	8.5e-05	0.00044	0.002332
Absidia	0.000125	2.4e-05	6.9e-05	0.000241
Acanthamoeba	6.2e-05	6e-06	2.5e-05	4.3e-05
Acaricomes	0.000164	6e-06	3.1e-05	0.000138
Acaryochloris	0.000328	0.000207	0.000132	0.000279
Acetabularia	4e-06	0	2.5e-05	1.4e-05
Aceta0erobacterium	0.002623	0.009522	0.013919	0.000746
Acetitomaculum	0.000258	0.007055	0.000968	5.2e-05
Acetivibrio	0.001225	0.008773	0.004206	0.000526
Acetoa0erobium	0.000784	0.003613	0.002138	0.000152
Acetobacter	0.00128	0.001968	0.002653	0.001499
Acetobacterium	0.005187	0.016345	0.010304	0.003189
Acetohalobium	4.3e-05	0.000609	0.000239	9.2e-05
Acetomicrobium	0.000542	0.000786	3.8e-05	3e-06
Acetonema	0.000273	0.001791	0.001201	0.000108
Achlya	1.2e-05	1.8e-05	2.5e-05	0
Acholeplasma	0.001089	0.002303	0.002345	0.002646
Achromatium	1.2e-05	6.1e-05	3.1e-05	1.9e-05
Achromobacter	0.003395	0.000871	0.001264	0.001185
Acidaminobacter	0.000191	0.002699	0.001207	0.000187
Acidaminococcus	0.004399	0.021018	0.022582	0.003802
Acidianus	8.2e-05	1.2e-05	3.1e-05	5e-06
Acidibacillus	0.000125	0.000463	0.00066	7.6e-05
Acidiferrobacter	2.7e-05	0.000152	3.1e-05	0
Acidihalobacter	9.4e-05	9.7e-05	8.8e-05	0.000683
Acidilobus	0.000285	0	6.3e-05	0.000466
Acidimicrobium	5.5e-05	1.2e-05	3.8e-05	0.00016
Acidiphilium	0.000472	0.000694	0.001088	0.000992
Acidipropionibacterium	0.00468	9.1e-05	0.000811	0.007476
Acidisphaera	4e-06	0	1.3e-05	5e-06
Acidithiobacillus	0.001948	4.9e-05	1.9e-05	0.000301
Acidithrix	2.7e-05	1.8e-05	6.3e-05	5.2e-05
Acidobacterium	9e-05	0.00011	5e-05	6e-05
Acidocella	0.001163	2.4e-05	0.000113	0.000206
Acidomo0s	0	0	1.9e-05	0
Acidomyces	8e-06	1.8e-05	0.000119	5e-06
Acidothermus	0.000261	1.8e-05	1.9e-05	8.1e-05
Acidovorax	0.004672	7.3e-05	0.000201	0.001356
Aciduliprofundum	0.000105	6e-06	6.9e-05	2.7e-05
Acinetobacter	0.007907	0.005781	0.006758	0.004038
Acremonium	4e-06	0	0	5e-06
Actibacterium	0	0	1.9e-05	1.1e-05
Actinoalloteichus	0.001065	0.000743	0.000383	0.00183
Actinobacillus	0.000254	0.00078	0.000138	0.000125
Actinobaculum	0.000995	0.000244	0.000629	0.001394
Actinocatenispora	0.000355	6e-06	0.000132	0.001085
Actinokineospora	0.000878	0.000231	0.000214	0.000217
Actinomadura	0.001487	0.000207	0.000616	0.002118
Actinomyces	0.051939	0.009498	0.017314	0.046544
Actinomycetospora	0.000105	1.8e-05	3.1e-05	0.000179
Actinophytocola	0.000129	3.7e-05	8.8e-05	6e-05
Actinoplanes	0.001124	0.0005	0.001012	0.001746
Actinopolymorpha	0.00082	6.7e-05	0.000396	0.001838
Actinopolyspora	0.002541	9.1e-05	5.7e-05	0.00045
Actinospica	0.000308	1.2e-05	3.8e-05	0.000274
Actinosynnema	0.002482	6e-06	6.9e-05	0.001044
Actinotalea	0.000195	2.4e-05	4.4e-05	0.000222
Actinotignum	0.000476	6.1e-05	0.000126	0.00112
Acuticoccus	0	0	0	3e-06
Acytostelium	4.3e-05	2.4e-05	6.3e-05	0.000182
Adhaeribacter	0.000269	0	0.000163	0.0001
Adlercreutzia	0.000609	0.000286	0.000314	0.000323
Advenella	9.8e-05	0.000146	6.3e-05	0.00042
Aequorivita	0.000222	0.000359	0.000358	8.9e-05
Aeribacillus	8e-06	0.000378	0.000698	8e-06
Aerococcus	0.006393	0.001767	0.002804	0.010724
Aeromicrobium	0.001358	9.1e-05	0.000503	0.001809
Aeromo0s	0.000999	0.001663	0.001345	0.000431
Aeropyrum	0.000991	0	4.4e-05	0.00061
Aestuariibacter	0	0.000414	0.000428	2.2e-05
Aestuariimicrobium	0.000242	1.2e-05	8.8e-05	0.00051
Aestuariivita	4e-06	6e-06	1.3e-05	3e-06
Afifella	0	0.00014	5.7e-05	8e-06
Afipia	0.00025	0.000244	0.00039	0.000217
Agaricus	8e-06	0	1.3e-05	5e-06
Agarivorans	8e-06	0.000104	0.000516	3e-06
Aggregatibacter	3.5e-05	8.5e-05	0.000578	0.000127
Agreia	0.002541	0.000335	0.000666	0.003441
Agrobacterium	0.0013	0.000902	0.001748	0.001407
Agrococcus	0.001936	0.000292	0.000666	0.0026
Agromyces	0.002213	6.1e-05	0.000698	0.005727
Ahrensia	4.3e-05	6.1e-05	7.5e-05	3.8e-05
Aidingimo0s	1.2e-05	4.9e-05	0.000289	3e-06
Akkermansia	0.000734	0.000347	0.000428	0.000708
Albimo0s	2e-05	4.9e-05	0.000207	4.6e-05
Albugo	3.1e-05	8.5e-05	8.8e-05	2.7e-05
Alcaligenes	0	6e-06	0.000176	1.4e-05
Alcanivorax	0.000133	0.000487	0.000692	0.000111
Algibacter	0.000297	0.000152	0.000226	0.000114
Algicola	2e-05	0.000292	0.000245	3e-06
Algiphilus	2e-05	0	0	5e-06
Algoriella	8e-06	6e-06	0.000358	3e-06
Algoriphagus	0.002712	0.001773	0.001735	0.00096
Aliagarivorans	0.00023	2.4e-05	8.2e-05	8.1e-05
Alicycliphilus	8e-06	5.5e-05	8.8e-05	8e-06
Alicyclobacillus	0.002357	0.004228	0.002615	0.001312
Aliicoccus	0.001268	0.000871	0.000327	0.00115
Aliifodinibius	4.3e-05	8.5e-05	0.000333	1.4e-05
Aliiglaciecola	2.3e-05	6e-06	6e-06	4.1e-05
Aliiroseovarius	0.000129	7.3e-05	5e-05	4.3e-05
Aliivibrio	0.001897	0.000183	0.001056	0.000385
Alishewanella	1.6e-05	0	3.1e-05	2.4e-05
Alistipes	0.022746	0.002053	0.011788	0.010049
Aliterella	0	2.4e-05	1.9e-05	5e-06
Alkalibacillus	0.00096	6.1e-05	0.000107	0.000906
Alkalibacter	0.000351	0.002626	0.000446	9.2e-05
Alkalibacterium	0.003091	0.000627	0.000981	0.003514
Alkaliflexus	0.00025	1.8e-05	0.000119	0.000103
Alkalilimnicola	4e-06	0	0	2.2e-05
Alkalimo0s	0	6e-06	1.9e-05	0
Alkaliphilus	0.005124	0.016309	0.010493	0.001849
Alkalitalea	0.000496	9.1e-05	0.000201	0.000233
Alkanindiges	2.3e-05	5.5e-05	6.9e-05	3e-06
Allisonella	0.000734	0.003101	0.004652	0.000564
Alloactinosynnema	0.000207	1.8e-05	6.3e-05	0.000146
Allobaculum	0.000831	0.000481	0.00027	0.000475
Allochromatium	0.001507	6e-06	2.5e-05	0.000512
Allofrancisella	0	0	0	0
Allofustis	5.9e-05	8.5e-05	0.000182	8.7e-05
Alloiococcus	0.000195	9.1e-05	0.000182	0.001763
Allokutzneria	0.000137	6e-06	6.9e-05	0.0001
Allomyces	0.000125	0	0	7.6e-05
Alloprevotella	0.008746	5.5e-05	0.003665	0.002866
Allosali0ctinospora	6.2e-05	3.7e-05	3.1e-05	4.1e-05
Alloscardovia	0.019827	0.000981	0.0054	0.032186
Altererythrobacter	0.000226	3.7e-05	0.000239	4.3e-05
Alteribacillus	0.000234	0.000786	0.00049	6.2e-05
Alter0ria	0	0	6e-06	3e-06
Alteromo0s	0.003388	0.000268	0.001207	0.00118
Altibacter	7.8e-05	0	3.8e-05	2.4e-05
Alysiella	0	3e-05	0	8e-06
Amanita	0.002072	6e-06	2.5e-05	0.000136
Amantichitinum	1.2e-05	2.4e-05	3.1e-05	1.4e-05
Aminiphilus	0.000254	0.000213	0.000289	0.000938
Aminobacter	0.000203	3.7e-05	8.2e-05	0.000117
Aminobacterium	8.2e-05	0.000664	0.000566	2.4e-05
Aminomo0s	0.000164	0.000378	3.8e-05	0.000146
Ammonifex	0	3e-05	1.9e-05	1.1e-05
Amorphus	0	0	0	3e-06
Amphiamblys	0	0	0	3e-06
Amphibacillus	0.000679	0.003722	0.00342	0.000279
Amphritea	0	7.9e-05	4.4e-05	3e-06
Amycolatopsis	0.002061	0.000433	0.000648	0.002996
A0bae0	0.000101	0.000134	0.000214	5.2e-05
A0eroarcus	0.000254	0.000554	8.8e-05	3e-06
A0erobacillus	0.004051	0.012196	0.014328	0.00112
A0erobiospirillum	0.000117	0.000225	0.000339	0.000244
A0erobium	0.000753	0.006165	0.004049	0.000353
A0erobranca	0.000289	0.002193	0.001666	0.000182
A0erococcus	0.004559	0.006817	0.003363	0.0016
A0erocolum0	0.019557	0.045739	0.014139	0.00096
A0erofustis	0.002517	0.001755	0.001697	0.000884
A0eroglobus	0.000219	0.000585	0.001396	6e-05
A0erolinea	0.000863	0.000104	0.000327	0.000339
A0eromassilibacillus	0.010233	0.092746	0.125019	0.007172
A0eromusa	0.000855	0.000774	0.001226	4.1e-05
A0eromyces	8.2e-05	0.00011	0.000176	3.3e-05
A0eromyxobacter	0.001382	0.000164	0.000383	0.000678
A0erophaga	0.001612	0.00014	0.000648	0.000621
A0erorhabdus	9.8e-05	0.000993	0.000943	2.7e-05
A0erosalibacter	0.001089	0.006098	0.031201	0.000507
A0erosphaera	0.00025	0.002985	0.000761	0.000103
A0erosporobacter	0.00151	0.012008	0.005023	0.00023
A0erosporomusa	0.001089	0.000987	0.000566	0.001076
A0erostipes	0.007599	0.024247	0.008481	0.002047
A0erotruncus	0.005323	0.030655	0.038299	0.004138
A0erovibrio	0.002307	0.001815	0.002647	0.001939
A0erovorax	0.002334	0.010673	0.008135	0.0007
A0plasma	0	6e-06	1.3e-05	3e-06
Ancylobacter	8e-06	0.000213	3.8e-05	8e-06
Anditalea	2.7e-05	3.7e-05	6.9e-05	6e-05
Andreprevotia	7.8e-05	4.9e-05	0.000189	5.2e-05
Aneurinibacillus	0.002076	0.006196	0.011964	0.001312
Angelakisella	0.000968	0.005008	0.005451	0.000374
Angomo0s	0.000281	1.2e-05	0.000214	0.000521
Angustibacter	4e-06	1.2e-05	6e-06	4.3e-05
Anncaliia	0	0	0	0
Anoxybacillus	0.005464	0.004185	0.0022	0.00086
Anthococcus	0.000367	9.1e-05	5.7e-05	0.00035
Anthracocystis	0.000105	0	3.1e-05	1.4e-05
Aphanizomenon	2.3e-05	6.1e-05	1.3e-05	3e-06
Aphanocapsa	8e-06	1.8e-05	1.3e-05	1.1e-05
Aphanomyces	7.4e-05	0.000134	0.00022	3e-05
Apibacter	0.000472	0.000116	0.000314	0.000152
Aquabacterium	5.5e-05	9.1e-05	6e-06	2.4e-05
Aquaspirillum	8e-06	1.2e-05	0	1.1e-05
Aquibacillus	0.000542	0.000567	0.000339	8e-06
Aquifex	1.6e-05	7.3e-05	0.000516	3e-06
Aquiflexum	0.000183	0	6.9e-05	5.7e-05
Aquimari0	0.000804	0.000567	0.002691	0.000309
Aquimixticola	4e-06	6e-06	0	5e-06
Aquimo0s	8e-06	0.000116	5e-05	5e-06
Aquincola	4e-06	0	6e-06	3e-06
Aquisalimo0s	1.6e-05	0	0	5e-06
Aquitalea	2.3e-05	6e-06	8.2e-05	3e-06
Arachidicoccus	0.001124	0.000207	0.000956	0.000542
Arcanobacterium	0.000917	0.000183	0.000679	0.00102
Archaeoglobus	0.000238	0.000311	3.8e-05	8.1e-05
Archangium	0.000679	0.001444	5.7e-05	6.8e-05
Arcobacter	0.001272	0.00212	0.000968	0.000708
Arcticibacter	0.000613	0	0.000264	0.00023
Ardenticate0	0.000332	0.000268	0.000478	9.8e-05
Arenibacter	0.00087	0.000536	0.000415	0.000301
Arenimo0s	0.000738	3e-05	9.4e-05	0.000507
Arenitalea	0	1.2e-05	0	3e-06
Arhodomo0s	7.4e-05	5.5e-05	0	1.4e-05
Aromatoleum	0.000148	6e-06	5e-05	2.4e-05
Arsenicibacter	0.000683	6e-06	0.000132	0.000304
Arsenicicoccus	7.8e-05	1.2e-05	3.1e-05	0.000122
Arsenophonus	0.000261	7.9e-05	0.000409	0.000794
Arsukibacterium	4e-06	3e-05	8.8e-05	3e-06
Arthrobacter	0.025603	0.001608	0.004338	0.021554
Arthrobotrys	5.5e-05	6e-06	1.3e-05	3.5e-05
Arthrospira	8.2e-05	0.000201	0.000126	1.4e-05
Asaccharospora	0.000921	0.035042	0.018766	0.000233
Asaia	4e-06	5.5e-05	4.4e-05	1.6e-05
Asanoa	7.8e-05	0	0	2.2e-05
Ascochyta	2.7e-05	0	0	1.1e-05
Ascoidea	1.6e-05	0	1.3e-05	3.8e-05
Ascosphaera	4e-06	0	1.3e-05	3e-06
Asinibacterium	0	6e-06	0	5e-06
Aspergillus	0.001795	0.00095	0.000528	0.001966
Asticcacaulis	0.001386	8.5e-05	0.00049	0.000567
Atlantibacter	0	6e-06	0	0
Atopobacter	0.000812	0.000299	0.000786	0.000239
Atopobium	0.002798	0.005416	0.012913	0.008024
Atopococcus	0.000172	8.5e-05	0.000214	0.000293
Atopostipes	2.3e-05	0.000621	0.000226	0.000578
Aurantimicrobium	0.000113	2.4e-05	4.4e-05	0.000309
Aurantimo0s	0.000562	0.000463	0.000516	0.000165
Auraticoccus	2.3e-05	0	3.1e-05	5.4e-05
Aureimo0s	0.000449	3e-05	9.4e-05	0.000277
Aureispira	0.000804	0.001011	0.000145	9.5e-05
Aureobasidium	3.5e-05	0	6e-06	2.2e-05
Aureococcus	0.000535	6.7e-05	6.9e-05	0.000195
Auricularia	0.000144	1.8e-05	3.8e-05	0.000282
Austwickia	0.001791	1.8e-05	0.000163	0.000353
Auxenochlorella	0.000117	4.9e-05	0.000145	0.000374
Avibacterium	9.4e-05	4.9e-05	0.000358	0.000664
Azoarcus	2.7e-05	1.8e-05	6.3e-05	1.1e-05
Azohydromo0s	0.000781	0.000725	3.1e-05	1.4e-05
Azonexus	4e-06	1.8e-05	1.3e-05	8e-06
Azorhizobium	8e-06	6e-06	1.3e-05	8e-06
Azospira	0	0	0	3e-06
Azospirillum	0.004309	0.000786	0.002508	0.001695
Azotobacter	5.1e-05	1.2e-05	0.000113	5.7e-05
Azovibrio	8e-06	6e-06	1.3e-05	5e-06
Babesia	7e-05	1.8e-05	4.4e-05	0.00035
Babjeviella	4e-06	0.000183	1.9e-05	0
Bacillus	0.140405	0.229172	0.152744	0.08821
Bacteriovorax	9.4e-05	0.000311	0.000195	0.000217
Bacteroides	0.33264	0.023753	0.146357	0.11977
Balneatrix	1.2e-05	1.2e-05	0	5e-06
Balneola	0.000148	0.000384	0.000396	7.3e-05
Bangia	0	0	0	0
Bariatricus	0.000995	0.003887	0.001565	0.000523
Barnesiella	0.001132	6e-06	0.000622	0.000512
Bartonella	0.000917	0.000158	0.000371	0.000534
Basfia	8e-06	0.00014	3.1e-05	3e-06
Basidiobolus	0.000269	6e-06	1.3e-05	4.9e-05
Basilea	0	0	1.9e-05	1.1e-05
Bathycoccus	2.3e-05	1.2e-05	6e-06	1.6e-05
Batrachochytrium	9.8e-05	0.000189	0	1.4e-05
Baudoinia	7.4e-05	0	1.3e-05	2.2e-05
Bauldia	0.002049	0	1.9e-05	0.00051
Bavariicoccus	0.001951	0.000737	0.000402	0.000534
Bdellovibrio	0.000168	7.3e-05	0.000151	6e-05
Beauveria	4e-06	8.5e-05	0	0
Beduini	0.000191	0.001365	0.001	0.000103
Beggiatoa	0.002513	0.000134	0.000157	0.000521
Beijerinckia	5.1e-05	3.7e-05	0.000119	1.1e-05
Belliella	0.000507	6e-06	0.000157	0.000141
Bellilinea	1.6e-05	1.2e-05	0.000163	1.4e-05
Bel0pia	0.000328	0	4.4e-05	0.000203
Bergeriella	8e-06	0	0	8e-06
Bergeyella	2e-05	4.3e-05	0	3e-06
Bermanella	8e-06	2.4e-05	0	0
Ber0rdetia	1.6e-05	0	6e-06	0
Beutenbergia	0.000566	2.4e-05	0.000289	0.001009
Bhargavaea	0.000172	0.000743	0.000239	0.000233
Bibersteinia	0.00041	0.001639	1.9e-05	4.1e-05
Bilophila	0.000343	0.000883	0.000679	0.000133
Bipolaris	1.6e-05	3e-05	5e-05	1.9e-05
Bittarella	0.000304	0.000323	0.000327	8.4e-05
Bizionia	3.5e-05	4.3e-05	2.5e-05	3e-06
Blastochloris	1.6e-05	9.1e-05	0.000101	3e-06
Blastococcus	0.000734	0.000225	0.000717	0.00067
Blastocystis	0.001791	6.7e-05	0.000572	0.000621
Blastomo0s	3.9e-05	0.000128	5e-05	3e-06
Blastomyces	4e-06	1.2e-05	1.3e-05	1.6e-05
Blastopirellula	8e-06	4.3e-05	5e-05	3.5e-05
Blattabacterium	5.1e-05	4.9e-05	0.000145	3.5e-05
Blautia	0.02042	0.06019	0.061642	0.009675
Blumeria	0.000617	1.8e-05	1.9e-05	0.000282
Bodo	5.5e-05	0.000231	3.8e-05	1.1e-05
Bombella	0	0	4.4e-05	4.3e-05
Bombiscardovia	3.1e-05	0	1.9e-05	7.9e-05
Bordetella	0.002498	0.001919	0.00132	0.001418
Borrelia	1.2e-05	5.5e-05	0.000251	5e-06
Borreliella	0	6.1e-05	5.7e-05	0
Bosea	0.000784	0.000335	0.000528	0.000624
Botryobasidium	2.3e-05	7.9e-05	1.3e-05	1.6e-05
Botrytis	0	1.2e-05	1.3e-05	4.1e-05
Brachybacterium	0.004605	0.001115	0.000654	0.004656
Brachymo0s	0.000164	1.8e-05	0.000214	5.2e-05
Brachyspira	0.000944	0.003186	0.001691	0.000233
Brackiella	0.000261	0	0.000101	7.6e-05
Bradyrhizobium	0.007127	0.002358	0.003508	0.005819
Branchiibius	0.000187	0.000219	0.00027	0.000363
Brenneria	0.000304	0.000682	0.00017	0.000312
Brettanomyces	0	0	0	0
Brevibacillus	0.005195	0.012428	0.003904	0.002186
Brevibacterium	0.004953	0.000426	0.000805	0.004303
Brevinema	0.000187	1.2e-05	8.8e-05	4.9e-05
Brevundimo0s	0.00025	0.000201	0.000333	0.000409
Brochothrix	0.005772	0.002711	0.001075	0.006996
Brucella	0.000137	9.1e-05	0.000591	5.7e-05
Bryobacter	4e-06	4.9e-05	5e-05	4.6e-05
Bryocella	1.2e-05	1.2e-05	3.1e-05	5.2e-05
Buchnera	0.000289	0.000225	1.9e-05	4.3e-05
Budvicia	0.000788	0.001139	3.1e-05	0.000165
Bulleidia	0.000141	0.000408	0.000704	3.8e-05
Burkholderia	0.015342	0.008846	0.010386	0.003872
Buttiauxella	0.000265	0.000609	0.000163	0.000762
Butyricicoccus	0.006576	0.007877	0.009575	0.001445
Butyricimo0s	0.002369	0.001718	0.001452	0.000597
Butyrivibrio	0.027273	0.030101	0.028096	0.022292
Byssochlamys	1.2e-05	0	0	8e-06
Caballeronia	4.3e-05	0.000408	0.000151	0.000155
Caecibacter	0.000141	0.000585	0.00049	4.9e-05
Caedibacter	4.7e-05	1.8e-05	2.5e-05	2.4e-05
Caenibacillus	2.3e-05	0.000487	0.000415	6.2e-05
Caenimo0s	0.000144	6e-06	0.000119	8.7e-05
Caenispirillum	0	3e-05	4.4e-05	5e-06
Caldalkalibacillus	0.00018	0.000195	0.000585	0.001703
Calda0erobacter	0.000539	0.001103	0.00061	0.000382
Calda0erobius	0.00183	0.003747	0.000899	0.000296
Calda0erovirga	1.6e-05	0.00014	0.000132	3e-06
Caldibacillus	0.000141	0.000189	0.000289	0.000214
Caldicellulosiruptor	0.004207	0.010874	0.003257	0.000176
Caldicoprobacter	0.000515	0.000768	0.000516	6.8e-05
Caldilinea	2.7e-05	4.3e-05	2.5e-05	2.4e-05
Caldimicrobium	8e-06	0	6e-06	5e-06
Caldimo0s	1.2e-05	1.8e-05	1.3e-05	8e-06
Caldisalinibacter	0.000855	0.003527	0.000685	0.00032
Caldisericum	2.3e-05	0.000585	0.000277	1.1e-05
Calditerricola	1.6e-05	6e-06	0	0
Calditerrivibrio	2.7e-05	4.3e-05	5e-05	3e-06
Caldithrix	0.000226	0.000104	0.000107	0.000325
Caldivirga	0	6e-06	0	3e-06
Calocera	5.9e-05	1.8e-05	0.000163	4.9e-05
Caloramator	0.007946	0.019744	0.006431	0.002091
Calora0erobacter	0.001678	0.005684	0.002446	0.000309
Calothrix	0.002654	0.002687	0.000151	0.000453
Caminibacter	4e-06	0.000414	0.000352	2.4e-05
Caminicella	0.000855	0.002936	0.001446	0.001372
Campylobacter	0.005171	0.006762	0.005658	0.001925
Candida	6.2e-05	0.000134	0.000151	4.3e-05
Candidatus Accumulibacter	0.000308	0.000658	0.000993	0.000193
Candidatus Acetothermum	4e-06	0	0	0
Candidatus Actinomari0	0	0	0	1.1e-05
Candidatus Adiutrix	0.000141	0.000219	6.3e-05	6.5e-05
Candidatus Aegiribacteria	1.6e-05	9.1e-05	1.3e-05	3e-06
Candidatus Altiarchaeum	4e-06	0	0	0
Candidatus Amoebophilus	4e-06	1.2e-05	0.000698	8e-06
Candidatus Aquilu0	0.000152	5.5e-05	1.9e-05	5.4e-05
Candidatus Arthromitus	0.000636	0.001834	0.000805	0.000108
Candidatus Atelocyanobacterium	1.2e-05	6e-06	1.3e-05	0
Candidatus Azobacteroides	0.000207	6e-06	9.4e-05	8.9e-05
Candidatus Babela	0	6e-06	0	0
Candidatus Berkiella	8e-06	1.2e-05	2.5e-05	1.4e-05
Candidatus Blochmannia	4e-06	4.9e-05	0.000446	4.6e-05
Candidatus Brocadia	0.000308	0.00064	0.000811	0.000163
Candidatus Caldiarchaeum	4.7e-05	6e-06	3.1e-05	0.000146
Candidatus Cardinium	4e-06	0.000158	0.000145	5e-06
Candidatus Carsonella	4e-06	1.2e-05	0	0
Candidatus Chrysopegis	2e-05	3e-05	0	5.2e-05
Candidatus Cloacimo0s	0.000761	0.002065	0.00078	0.000209
Candidatus Competibacter	8e-06	0.000231	0.000233	1.4e-05
Candidatus Contendobacter	0.000601	0.000969	7.5e-05	4.1e-05
Candidatus Desulfamplus	0.000144	0.000219	0.000258	6.5e-05
Candidatus Desulfofervidus	8e-06	0.000116	0.000327	0
Candidatus Desulforudis	0	0.000122	3.8e-05	1.6e-05
Candidatus Endobugula	0	6.1e-05	2.5e-05	0
Candidatus Endolissoclinum	4e-06	0	6e-06	0
Candidatus Endoriftia	4e-06	0	0	0
Candidatus Entotheonella	0.000168	0.000329	8.2e-05	7.6e-05
Candidatus Fukatsuia	0	1.2e-05	1.3e-05	0
Candidatus Glomeribacter	0.000968	1.2e-05	0.000113	0.000201
Candidatus Gullanella	0	6e-06	6e-06	0
Candidatus Halobonum	0	0	0	3e-06
Candidatus Hamiltonella	3.5e-05	1.8e-05	3.1e-05	0.000133
Candidatus Hepatobacter	0	0	0	0
Candidatus Hepatoplasma	1.2e-05	0	1.3e-05	1.4e-05
Candidatus Hoaglandella	0	6e-06	0	0
Candidatus Hodgkinia	4e-06	0	0	0
Candidatus Ishikawaella	4e-06	6e-06	6e-06	0
Candidatus Izimaplasma	0.000937	0.001426	0.000346	0.000247
Candidatus Jettenia	8e-06	3.7e-05	5e-05	4.3e-05
Candidatus Jidaibacter	0	0	0	0
Candidatus Kapabacteria	5.5e-05	6e-06	1.9e-05	5.2e-05
Candidatus Korarchaeum	0.007322	0.000231	6.3e-05	0.000957
Candidatus Koribacter	3.1e-05	4.3e-05	6.3e-05	4.3e-05
Candidatus Kryptobacter	0.00057	0.000956	0	1.1e-05
Candidatus Kryptonium	0	0	6e-06	3e-06
Candidatus Kuenenia	1.6e-05	1.8e-05	0.000126	1.9e-05
Candidatus Magnetobacterium	1.6e-05	0.000201	7.5e-05	3e-05
Candidatus Magnetoglobus	0.000418	0.001517	0.001239	0.000174
Candidatus Magnetomorum	0.000261	0.00011	0.000459	0.000762
Candidatus Magnetoovum	4e-06	6.7e-05	0.00017	5e-06
Candidatus Marispirochaeta	6.2e-05	0.000323	0.000409	5.7e-05
Candidatus Marithrix	4e-06	1.2e-05	2.5e-05	1.9e-05
Candidatus Megaira	0	0	0	0
Candidatus Methanomethylophilus	3.1e-05	1.8e-05	0.000138	8e-06
Candidatus Methanoperedens	3.5e-05	0.000329	0.000295	1.9e-05
Candidatus Methanoplasma	2e-05	0.000152	2.5e-05	0
Candidatus Methylomirabilis	1.2e-05	0.000122	4.4e-05	8.7e-05
Candidatus Methylopumilus	1.6e-05	6e-06	1.3e-05	3e-06
Candidatus Micrarchaeum	0.000117	0	6.3e-05	6.2e-05
Candidatus Microthrix	0.000144	1.2e-05	9.4e-05	0.000206
Candidatus Midichloria	4e-06	0	0	1.4e-05
Candidatus Mikella	0	6e-06	0	0
Candidatus Moduliflexus	0.000261	0.000664	0.000277	3.8e-05
Candidatus Moranella	0	1.8e-05	0	5e-06
Candidatus 0nopusillus	0	0	0	0
Candidatus 0nosali0	4e-06	0	0	0
Candidatus 0nosali0rum	0	0	0	0
Candidatus 0suia	0	0	0	0
Candidatus Nitrosoarchaeum	2e-05	0	1.3e-05	0
Candidatus Nitrosocosmicus	4e-06	2.4e-05	6e-06	0
Candidatus Nitrosoglobus	0.000671	1.8e-05	4.4e-05	0.000241
Candidatus Nitrosopelagicus	0	0	6e-06	0
Candidatus Nitrosotalea	4e-06	0	5.7e-05	3e-06
Candidatus Nitrosotenuis	1.6e-05	0	1.3e-05	4.3e-05
Candidatus Nucleicultrix	0.000117	0.000122	1.3e-05	1.9e-05
Candidatus Odyssella	0	0	6e-06	1.1e-05
Candidatus Omnitrophus	2.7e-05	8.5e-05	1.3e-05	0
Candidatus Paracaedibacter	0.000113	2.4e-05	1.9e-05	3.8e-05
Candidatus Parvarchaeum	0	0	6e-06	0
Candidatus Pelagibacter	3.1e-05	0.000116	6e-06	1.4e-05
Candidatus Phaeomarinobacter	0	6e-06	0	2.2e-05
Candidatus Photodesmus	0	6e-06	0	3e-06
Candidatus Phytoplasma	0.000183	0.000244	0.000308	0.000206
Candidatus Portiera	0.001596	0	6e-06	0.00039
Candidatus Profftella	9e-05	0	2.5e-05	1.9e-05
Candidatus Protochlamydia	5.1e-05	0.000359	0.002332	0.000277
Candidatus Puniceispirillum	1.2e-05	6e-06	2.5e-05	4.3e-05
Candidatus Regiella	4e-06	6.7e-05	4.4e-05	3e-06
Candidatus Riesia	3.9e-05	6e-06	1.3e-05	8e-06
Candidatus Ruthia	0	0	0	0
Candidatus Saccharimo0s	0.00105	6e-06	2.5e-05	0.000599
Candidatus Scalindua	0.001023	0.002138	0.000918	0.000301
Candidatus Schmidhempelia	0	6e-06	0	0
Candidatus Soleaferrea	0.000816	0.003564	0.003143	0.000382
Candidatus Solibacter	0.000148	8.5e-05	0.000321	0.000298
Candidatus Stoquefichus	0.000578	0.005526	0.004357	0.000681
Candidatus Sulcia	2.7e-05	0	1.9e-05	1.4e-05
Candidatus Symbiobacter	1.2e-05	0	6e-06	3e-06
Candidatus Symbiothrix	0.000472	0.000317	0.000176	0.000209
Candidatus Syntrophoarchaeum	2e-05	6e-06	0	3.3e-05
Candidatus Tachikawaea	0	6e-06	0	0
Candidatus Tenderia	0	0.000177	2.5e-05	3e-06
Candidatus Thiodiazotropha	0.000129	5.5e-05	9.4e-05	0.000174
Candidatus Thioglobus	8e-06	6e-06	2.5e-05	0
Candidatus Tokpelaia	4e-06	1.2e-05	0	5e-06
Candidatus Vecturithrix	6.2e-05	0.00014	0.000107	0.000534
Candidatus Walczuchella	1.2e-05	0	0	0
Candidatus Westeberhardia	0	0	0	0
Candidatus Xenolissoclinum	0	0	6e-06	5e-06
Candidatus Xiphinematobacter	0	0	0	0
Candidatus Zinderia	0	0	0	0
Candidimo0s	4.3e-05	6e-06	1.9e-05	2.4e-05
cannot be assigned to a (non-viral) genus	3.06293	21.7068	13.9322	4.48906
Capnocytophaga	0.004051	0.000816	0.001949	0.001437
Capronia	1.6e-05	6e-06	0	1.6e-05
Carboxydocella	0.00032	0.00184	0.001848	0.000233
Carboxydothermus	0.000995	0.000707	0.001245	0.000892
Cardiobacterium	0.000109	4.3e-05	6.9e-05	0.000165
Carnimo0s	1.6e-05	0	1.3e-05	3.8e-05
Carnobacterium	0.020833	0.007591	0.008104	0.032612
Caryophanon	0.000367	0.000731	7.5e-05	0.000111
Castellaniella	0.000332	2.4e-05	2.5e-05	0.000347
Catabacter	0.000429	0.000981	0.000654	0.000371
Catalinimo0s	0.000613	0	0.000189	0.000203
Catellicoccus	9e-05	0.000158	8.2e-05	0.000233
Catelliglobosispora	2e-05	0	1.3e-05	3.5e-05
Cate0ria	4.3e-05	0.000128	9.4e-05	1.1e-05
Catenibacterium	0.002053	0.001188	0.001031	0.001123
Catenovulum	5.1e-05	4.9e-05	4.4e-05	0.00013
Catenulispora	0.000176	1.2e-05	7.5e-05	0.000157
Catenuloplanes	2.7e-05	0	1.3e-05	0.000125
Catonella	0.000933	0.002997	0.001383	0.000621
Caulerpa	4e-06	3.7e-05	0	0
Caulobacter	0.000507	0.000286	0.000189	0.000217
Caviibacter	3.9e-05	3e-05	0	5e-06
Cecembia	0.00048	1.8e-05	8.8e-05	7.1e-05
Cedecea	8e-06	0.000347	5e-05	5.7e-05
Celeribacter	0.000191	1.8e-05	1.9e-05	7.6e-05
Cellulomo0s	0.010179	0.000305	0.00144	0.00792
Cellulophaga	0.001432	0.000932	0.000503	0.000287
Cellulosilyticum	0.001101	0.010698	0.007664	0.000499
Cellulosimicrobium	0.000718	3e-05	0.000176	0.000911
Cellvibrio	0.000382	0.000993	0.000132	3.5e-05
Ce0rchaeum	0	0	1.9e-05	2.4e-05
Cenococcum	1.2e-05	0	0	0
Centipeda	6.2e-05	0.000487	0.000365	9.8e-05
Cephaloticoccus	6.6e-05	0	2.5e-05	1.1e-05
Ceraceosorus	8e-06	0	0	1.1e-05
Cesiribacter	0.00039	0	6.9e-05	8.1e-05
Cetobacterium	0.000929	0.004819	0.002816	0.00038
Chaetomium	0.000203	0.000317	0	2.7e-05
Chamaesiphon	3.5e-05	0.000128	6.9e-05	1.6e-05
Chania	1.2e-05	5.5e-05	3.1e-05	1.1e-05
Chelativorans	4.3e-05	6e-06	5e-05	8.7e-05
Chelatococcus	0.000148	1.8e-05	0.000189	6.8e-05
Chelonobacter	0.000105	4.3e-05	1.3e-05	0.000233
Chishuiella	5.5e-05	0	5e-05	5.7e-05
Chitinibacter	0	0	6e-06	1.1e-05
Chitinilyticum	3.5e-05	3e-05	0.000214	1.4e-05
Chitinimo0s	7.4e-05	2.4e-05	5.7e-05	5e-06
Chitiniphilus	2e-05	6e-06	0	3e-06
Chitinispirillum	8e-06	0.00011	9.4e-05	1.4e-05
Chitinivibrio	2e-05	0.000213	0.000189	1.6e-05
Chitinophaga	0.008329	0.001084	0.003986	0.003083
Chlamydia	0.016724	0.012617	0.014969	0.013376
Chlamydomo0s	2.3e-05	6e-06	6e-06	1.1e-05
Chloracidobacterium	0	0.000646	0.000277	8e-06
Chlorella	8e-06	6e-06	6e-06	3e-05
Chlorobaculum	6.6e-05	3e-05	3.8e-05	5.4e-05
Chlorobium	0.000554	0.000359	0.001961	0.000938
Chloroflexus	0.000745	8.5e-05	7.5e-05	0.000404
Chlorogloeopsis	0.001448	1.2e-05	1.9e-05	0.000198
Chloroherpeton	1.6e-05	2.4e-05	1.3e-05	5e-06
Choanephora	0.001639	2.4e-05	0.000377	0.000765
Chondromyces	5.1e-05	3.7e-05	1.9e-05	2.4e-05
Chondrus	0.000273	6e-06	0	3.3e-05
Choreocolax	0	0	0	0
Christensenella	0.001889	0.006049	0.007645	0.001117
Chromobacterium	0.000191	0.000128	0.00071	0.000399
Chromohalobacter	0.000222	6e-06	8.8e-05	0.000195
Chroococcidiopsis	9.8e-05	6.7e-05	1.9e-05	0.000108
Chroogloeocystis	0	0	0	0
Chryseobacterium	0.007997	0.003954	0.005281	0.004653
Chryseolinea	0.000156	6.1e-05	5e-05	5.2e-05
Chrysiogenes	2.7e-05	0.000201	0.000113	8e-06
Chrysochromuli0	0.000613	4.9e-05	3.1e-05	0.000371
Chrysoporthe	0	0	0	0
Chrysosporum	8e-06	6e-06	0	5e-06
Chthoniobacter	1.2e-05	7.3e-05	0	3e-06
Chthonomo0s	1.6e-05	3.7e-05	3.8e-05	1.4e-05
Citreicella	1.6e-05	0	3.8e-05	3.3e-05
Citricoccus	4.3e-05	0	3.8e-05	0.000174
Citrobacter	0.004855	0.007962	0.000503	0.003292
Citromicrobium	0.000215	0.000341	1.9e-05	8e-06
Cladophialophora	3.9e-05	3e-05	6e-06	2.2e-05
Clavibacter	0.001483	0.000871	0.000295	0.001497
Claviceps	0.000343	1.2e-05	0	3e-06
Clavispora	0.002303	0	0	0.000526
Cloacibacillus	0.00025	0.002711	0.002659	0.0001
Cloacibacterium	3.5e-05	6e-06	1.3e-05	1.9e-05
Clohesyomyces	6.6e-05	0	1.3e-05	0.000152
Clostridiisalibacter	0.00087	0.004185	0.001553	0.000201
Clostridioides	0.007774	0.269758	0.143283	0.002175
Cnuella	0.000457	0	6.9e-05	0.000117
Cnuibacter	6.2e-05	6e-06	1.3e-05	9.8e-05
Cobetia	5.9e-05	6.1e-05	6.9e-05	1.1e-05
Coccidioides	0.000199	0	0.000101	8.7e-05
Coccomyxa	0.000176	6e-06	6.3e-05	8.4e-05
Cohaesibacter	1.6e-05	0.000402	6.9e-05	3e-06
Cohnella	0.002072	0.003058	0.001949	0.000917
Coleofasciculus	2.7e-05	0.000128	0.000126	1.6e-05
Colibacter	0.000585	0.001328	0.000214	3.5e-05
Colletotrichum	0.001643	0.000134	7.5e-05	0.000336
Collimo0s	9.4e-05	4.3e-05	0.000189	0.000103
Collinsella	0.007302	0.011008	0.009179	0.008406
Colwellia	0.0016	0.000481	0.000685	0.000342
Comamo0s	0.000394	7.3e-05	0.000465	0.000401
Commensalibacter	6.6e-05	4.3e-05	6.3e-05	0.000108
Conexibacter	0.000558	7.9e-05	0.000107	0.00048
Congregibacter	1.2e-05	0	1.9e-05	0
Conidiobolus	3.1e-05	0.000244	3.1e-05	0
Coniochaeta	5.1e-05	0	0.000132	0.000832
Coniophora	0.000101	0	6e-06	1.9e-05
Coniosporium	8e-06	0	1.3e-05	1.6e-05
Coprinopsis	2e-05	3e-05	0.000201	8e-06
Coprobacillus	0.001561	0.005391	0.003936	0.000781
Coprobacter	5.1e-05	5.5e-05	0.000101	3.5e-05
Coprococcus	0.003169	0.013427	0.010229	0.003823
Coprothermobacter	6.2e-05	0.000104	0.000339	3.8e-05
Coraliomargarita	0.000379	3.7e-05	0.000151	0.000146
Corallococcus	2.3e-05	0.000134	0.000239	4.1e-05
Cordyceps	0.000117	1.8e-05	0.000138	3.5e-05
Coriobacterium	0.001151	0.001517	0.001037	0.000743
Corynebacterium	0.03769	0.002254	0.007469	0.04322
Coscinodiscus	0	0	0	0
Cosenzaea	0	6e-06	0	0
Couchioplanes	4.7e-05	1.8e-05	4.4e-05	0.000168
Coxiella	8.6e-05	9.7e-05	0.000195	5.4e-05
Crenobacter	0	0	6e-06	3e-06
Crenotalea	0.00025	6e-06	0.000101	0.000136
Crenothrix	0.000191	1.2e-05	0.000101	0.000155
Criblamydia	5.5e-05	6e-06	1.9e-05	2.4e-05
Criibacterium	7e-05	0.000579	0.000541	6.2e-05
Cri0lium	1.2e-05	1.2e-05	3.1e-05	5e-06
Crithidia	8e-06	0	0	5e-06
Croceibacter	2e-05	0	0	5e-06
Croceicoccus	0	0	6e-06	5e-06
Croceitalea	0.000324	0	8.2e-05	0.000106
Crocinitomix	0.000187	0.000183	0.000132	7.3e-05
Crocosphaera	0.000453	0.000506	3.8e-05	0.000195
Cronobacter	9.8e-05	0.002169	0.000339	0.000206
Cruoricaptor	5.1e-05	0.00014	5e-05	1.4e-05
Cryobacterium	0.004453	0.000518	0.000459	0.003251
Cryptobacterium	0.000187	0.000743	0.001333	0.000426
Cryptococcus	0.00039	6e-06	0.000101	0.000125
Cryptomo0s	0	6e-06	0	0
Cryptosporangium	0.000269	1.2e-05	4.4e-05	0.000561
Cryptosporidium	0	1.2e-05	0.000176	3.3e-05
Cucumibacter	8e-06	1.2e-05	8.2e-05	1.6e-05
Culturomica	0.000203	0	6.9e-05	8.7e-05
Cupriavidus	0.001612	0.000524	0.00127	0.00093
Curtobacterium	0.002268	0.000238	0.00083	0.003959
Curvibacter	0.000703	0.001901	0.004049	3.5e-05
Cuspidothrix	0	0	0	0
Cutaneotrichosporon	2e-05	0	0	1.1e-05
Cutibacterium	0.00265	0.002394	0.004753	0.003338
Cyanidioschyzon	9.8e-05	0	3.1e-05	7.1e-05
Cyanobacterium	1.6e-05	0.000122	0.000597	2.7e-05
Cyanobium	0.000511	0	3.8e-05	0.000304
Cyanothece	0.001475	0.001066	0.000415	0.000418
Cyberlindnera	0.000187	0	5e-05	0.000285
Cyclobacterium	0.000437	0.000238	0.000283	0.000127
Cycloclasticus	5.1e-05	9.1e-05	6.3e-05	1.1e-05
Cyclospora	2.7e-05	2.4e-05	0.000295	5e-06
Cylindrobasidium	8e-06	0.000171	6e-06	5.7e-05
Cylindrospermopsis	3.9e-05	0.000183	0.000151	1.4e-05
Cylindrospermum	4e-06	6e-06	0	0
Cyphellophora	7.4e-05	0.000158	6e-06	5e-06
Cystobacter	0.000199	9.1e-05	0.000113	0.000336
Cytophaga	0.000332	0.000207	0.000522	0.000114
Dacryopi0x	5.1e-05	7.3e-05	5e-05	3e-05
Dactylelli0	7.8e-05	6.7e-05	6e-06	0
Dactylococcopsis	0	0	0	0
Dactylosporangium	9.4e-05	6e-06	6.9e-05	0.000187
Daedalea	4e-06	6e-06	0	1.1e-05
Dakarella	0.028674	0.080361	0.499864	0.000439
Daldinia	0.000531	1.8e-05	6e-06	0.000174
Dasania	0	6.1e-05	1.3e-05	3e-06
Debaryomyces	8e-06	0	6e-06	0
Dechloromo0s	8.6e-05	6.1e-05	5e-05	0.000361
Deefgea	0	1.2e-05	0	3e-06
Deferribacter	0.001823	0.000396	0.000277	0.000298
Deferrisoma	1.6e-05	4.9e-05	6e-06	7.9e-05
Defluviimo0s	0.00064	0	6e-06	0.000103
Defluviitalea	0.000652	0.00173	0.000704	0.000127
Defluviitoga	3.5e-05	0.000274	0.000698	2.7e-05
Dehalobacter	0.007833	0.018112	0.00469	0.001139
Dehalococcoides	0.000355	0.000926	0.001521	0.000309
Dehalogenimo0s	0.000363	0.000213	0.000522	0.001036
Deinococcus	0.004301	0.000475	0.001628	0.005342
Delftia	0.000792	0.000171	0.000673	0.001152
Demequi0	0.005011	0.000402	0.000679	0.003831
Demetria	2.3e-05	1.2e-05	0	5e-06
Dendrosporobacter	0.001116	0.00307	0.000855	7.9e-05
Denitrobacterium	0.002123	0.000688	0.000302	0.000553
Denitrovibrio	5.5e-05	3e-05	6.3e-05	3e-05
Dermabacter	8.6e-05	2.4e-05	3.8e-05	0.000236
Dermacoccus	0.005117	4.3e-05	0.001169	0.010396
Dermatophilus	1.2e-05	8.5e-05	1.9e-05	5.7e-05
Derxia	6.6e-05	2.4e-05	0.000113	0.000187
Desemzia	7.8e-05	6.7e-05	7.5e-05	0.000309
Desertifilum	0.000121	0	3.8e-05	5.2e-05
Desmospora	3.5e-05	0.000268	0.000101	3e-06
Desnuesiella	0.008684	0.0357	0.028064	0.000363
Desulfacinum	1.6e-05	0.000231	0.000138	5e-06
Desulfarculus	5.1e-05	1.8e-05	0.000321	6.8e-05
Desulfatibacillum	0.000164	0.000189	0.000472	0.00013
Desulfatiglans	8e-06	6e-06	1.9e-05	4.3e-05
Desulfatirhabdium	9e-05	0.000158	6.9e-05	3e-05
Desulfatitalea	0.000628	2.4e-05	1.9e-05	0.000111
Desulfitibacter	0.001222	0.002827	0.002005	0.000683
Desulfitobacterium	0.01133	0.026872	0.013303	0.00272
Desulfobacca	0.000101	7.3e-05	0.000195	3.8e-05
Desulfobacter	0.000105	0.000104	6.3e-05	4.3e-05
Desulfobacterium	0.001261	0.000554	0.000553	0.001494
Desulfobacula	0.000535	0.000646	0.000346	0.000323
Desulfobulbus	0.000585	0.00042	0.000629	0.000689
Desulfocapsa	1.6e-05	0.000158	6e-06	5e-06
Desulfocarbo	4.3e-05	4.9e-05	0.000138	1.9e-05
Desulfococcus	0.000414	0.000231	0.000396	0.000193
Desulfocurvus	4e-06	0	1.9e-05	1.9e-05
Desulfofustis	4.3e-05	0.000244	0.000226	1.1e-05
Desulfohalobium	8.2e-05	0.000128	0.000132	0.000268
Desulfolu0	5.5e-05	0.001017	0.00017	7.9e-05
Desulfomicrobium	9.4e-05	6.1e-05	0.000107	0.000401
Desulfomonile	5.1e-05	0.000152	0.000553	5e-06
Desulfo0tronospira	0	5.5e-05	6e-06	0
Desulfo0tronovibrio	0.000133	2.4e-05	6e-06	6.5e-05
Desulfo0tronum	3.9e-05	6.1e-05	0.000277	8.9e-05
Desulfo0uticus	8.2e-05	0.000146	0.000119	8.1e-05
Desulfonispora	0.000297	0.001292	0.001603	0.00016
Desulfopila	0.000125	0.000189	0.000195	7.1e-05
Desulfoplanes	1.6e-05	0.000201	0.000145	1.9e-05
Desulforegula	5.9e-05	6e-06	7.5e-05	2.4e-05
Desulforhopalus	1.2e-05	0.00011	1.9e-05	0
Desulfosarci0	2.7e-05	7.3e-05	5.7e-05	1.4e-05
Desulfospira	1.6e-05	0.000676	0.000358	1.9e-05
Desulfosporosinus	0.029689	0.055493	0.027197	0.006082
Desulfotalea	4.7e-05	0.002364	0.014881	0.000908
Desulfothermus	0	0	0	3e-06
Desulfotignum	0.000437	0.000798	0.000666	0.000187
Desulfotomaculum	0.008344	0.017387	0.013976	0.003067
Desulfovermiculus	2.7e-05	1.2e-05	3.8e-05	8e-06
Desulfovibrio	0.005792	0.003722	0.005369	0.005179
Desulfovirgula	8.2e-05	0.000195	0.000189	9.5e-05
Desulfurella	6.6e-05	0.000292	4.4e-05	8e-06
Desulfuribacillus	0.000921	0.004965	0.006337	6.8e-05
Desulfurispirillum	4.7e-05	6e-06	3.1e-05	1.9e-05
Desulfurispora	2.7e-05	0.000506	0.000233	7.6e-05
Desulfurivibrio	2.3e-05	9.1e-05	6e-06	1.4e-05
Desulfurobacterium	9.8e-05	7.9e-05	3.1e-05	0.000171
Desulfurococcus	4e-06	3.7e-05	0	0
Desulfuromo0s	0.000429	0.000347	0.000145	0.000176
Desulfuromusa	0.000141	8.5e-05	0.000201	0.000298
Dethiobacter	0.000144	0.000536	0.00017	1.9e-05
Dethiosulfatarculus	0.00016	0.000378	0.000151	6.2e-05
Dethiosulfatibacter	0.000675	0.006244	0.003571	0.000187
Dethiosulfovibrio	5.1e-05	0.000341	0.000157	7.9e-05
Devosia	0.002396	0.001328	0.000547	0.002158
Devriesea	7.4e-05	1.2e-05	5.7e-05	0.000106
Diaphorobacter	0	0	1.3e-05	2.4e-05
Diaporthe	0.000336	7.3e-05	2.5e-05	0.000182
Dichelobacter	2.3e-05	1.8e-05	2.5e-05	4.6e-05
Dichomitus	2.7e-05	0.000189	1.9e-05	2.4e-05
Dichotomaria	0	0	0	0
Dickeya	0.000207	0.000762	0.000346	6.2e-05
Dictyoglomus	0.000757	0.000384	0.00149	0.000754
Dictyostelium	0.000109	0.000353	0.000673	8.7e-05
Dielma	0.000855	0.001547	0.000509	0.000117
Dietzia	0.000437	0.00011	0.000195	0.000895
Dinoroseobacter	0	1.2e-05	6e-06	0
Diplodia	2e-05	6e-06	1.9e-05	2.7e-05
Diplorickettsia	0	6e-06	1.3e-05	0
Diplosphaera	8e-06	2.4e-05	6e-06	0
Dissulfuribacter	0.00023	0.000323	4.4e-05	3e-06
Dokdonella	2.7e-05	6e-06	2.5e-05	0.000157
Dokdonia	0.000187	7.3e-05	0.000981	4.1e-05
Dolichospermum	8e-06	4.9e-05	3.1e-05	5e-06
Dolosicoccus	0.000156	0.000122	3.8e-05	0.000315
Dolosigranulum	0.002486	0.00011	9.4e-05	0.000971
Domibacillus	0.001604	0.003613	0.003194	0.000534
Donghicola	0.000168	6e-06	0.000239	0.00195
Dongia	0	0.000274	5e-05	3e-06
Dorea	0.005679	0.082042	0.168122	0.004065
Dothistroma	2.3e-05	6e-06	0	1.4e-05
Draconibacterium	0.001998	6e-06	0.000748	0.000648
Drancourtella	0	1.2e-05	6e-06	0
Drechmeria	4.7e-05	0	5e-05	6.2e-05
Drechslerella	0	6e-06	1.3e-05	5e-06
Dubosiella	0.000991	0.002126	0.000591	0.001125
Duganella	0.000648	0.000213	0.000522	0.000344
Duodenibacillus	0.00041	0.001474	0.008424	3.8e-05
Dyadobacter	0.002295	0.000682	0.001088	0.000691
Dyella	0.000285	2.4e-05	0.000239	0.000439
Dysgonomo0s	0.017536	0.001755	0.006677	0.006654
Echinicola	0.000882	3e-05	0.000421	0.000369
Ectocarpus	0.000488	0	6.3e-05	0.000258
Ectothiorhodosinus	2.3e-05	0.000134	7.5e-05	1.9e-05
Ectothiorhodospira	2.7e-05	4.3e-05	5e-05	1.9e-05
Edaphobacillus	2.7e-05	0.000158	0.000107	3.8e-05
Edaphobacter	2.3e-05	3.7e-05	0	1.6e-05
Edhazardia	4.3e-05	4.9e-05	0.000258	1.6e-05
Edwardsiella	0.001413	0.000902	0.004275	0.001166
Effusibacillus	3.1e-05	0.000189	0.000207	4.1e-05
Eggerthella	0.000952	0.001852	0.002684	0.001863
Eggerthia	0.000394	0.001109	0.000421	7.6e-05
Ehrlichia	3.1e-05	0.000274	6e-06	0
Eikenella	9.4e-05	5.5e-05	2.5e-05	0.00029
Eimeria	9.4e-05	0.000116	1.3e-05	4.6e-05
Eisenbergiella	0.00345	0.002839	0.001031	0.000805
Eisenibacter	7e-05	6e-06	3.8e-05	2.4e-05
Elioraea	4e-06	0	4.4e-05	0
Elizabethkingia	0.001171	0.000341	0.001597	0.000458
Elstera	4e-06	4.3e-05	0	3e-06
Elusimicrobium	4.3e-05	9.1e-05	1.3e-05	0
Emergencia	0.000148	0.000743	0.000641	2.7e-05
Emergomyces	4e-06	3.7e-05	3.1e-05	8e-06
Emiliania	0.001108	0.000128	0.000176	0.000195
Emmonsia	8e-06	0	0	0
Empedobacter	8.2e-05	0.000213	0.000415	4.6e-05
Emticicia	0.000535	0.00053	0.000195	8.4e-05
Encephalitozoon	0.000125	0	3.8e-05	5.4e-05
Endocarpon	8e-06	6e-06	1.3e-05	1.9e-05
Endomicrobium	0.000191	0.00014	8.8e-05	0.0001
Endozoicomo0s	0.000148	0.000463	0.000704	0.000689
Enhydrobacter	3.9e-05	0	1.9e-05	0.000125
Enhygromyxa	8e-06	2.4e-05	5e-05	1.4e-05
Enorma	8e-06	0.000213	0.000308	3.3e-05
Ensifer	0.000101	0.000213	0.000107	0.000236
Entamoeba	0.000152	0.000262	0.000157	0.000125
Enteractinococcus	0.001101	6.1e-05	0.00039	0.002093
Enterobacter	0.003438	0.020792	0.001823	0.003021
Enterococcus	0.157632	0.039117	0.051225	0.191762
Enterocytozoon	1.6e-05	0	0	0
Enterorhabdus	0.002744	0.000524	0.000604	0.001076
Enterovibrio	7e-05	5.5e-05	0.000736	5.4e-05
Entodinium	1.2e-05	0	6e-06	5e-06
Entomoplasma	0.000667	0.000889	4.4e-05	5e-06
Epibacterium	4e-06	0	0	0
Epicoccum	0.000624	0	1.9e-05	0.000149
Epidinium	0	0	0	0
Epulopiscium	0.001698	0.012659	0.006997	0.001546
Eremococcus	0.000269	4.9e-05	0.000107	0.00115
Eremothecium	5.5e-05	0	1.3e-05	5.2e-05
Erwinia	0.000535	0.001359	0.000855	0.000428
Erysipelatoclostridium	0.001331	0.006433	0.006897	0.000456
Erysipelothrix	0.001062	0.00198	0.007192	0.00237
Erythrobacter	0.0013	0.000171	6.3e-05	0.00029
Escherichia	0.002931	1.56115	0.00242	0.002148
Escovopsis	1.6e-05	0	8.8e-05	2.4e-05
Estrella	2e-05	6e-06	0	0
Ethanoligenens	0.008141	0.042669	0.037627	0.006172
Ettlia	0	0	0	0
Eubacterium	0.029525	0.107915	0.092359	0.016088
Eudoraea	4e-06	1.8e-05	1.9e-05	5e-06
Eugle0	0	0	0	0
Euryhalocaulis	2e-05	0	3.8e-05	2.7e-05
Eutypa	5.5e-05	4.3e-05	0.000308	3e-06
Ewingella	9e-05	0.000189	5.7e-05	2.2e-05
Exidia	0.001721	0	1.3e-05	0.000483
Exiguobacterium	0.002069	0.001578	0.002163	0.003544
Exophiala	7.4e-05	8.5e-05	0.000107	9.2e-05
Ezakiella	3.1e-05	0.000244	7.5e-05	6e-05
Fabibacter	0.00032	3.7e-05	0.000132	8.9e-05
Facklamia	0.00416	0.001225	0.001157	0.002931
Faecalibacterium	0.005468	0.014444	0.017936	0.006944
Faecalibaculum	0.000187	0.000591	0.001723	0.000184
Faecalicoccus	0.000117	0.000676	0.000516	4.9e-05
Faecalitalea	0	0.000213	3.8e-05	5e-06
Falsirhodobacter	1.6e-05	0	1.3e-05	3e-05
Fangia	0.000101	1.8e-05	0.000145	3.3e-05
Fenollaria	7.8e-05	0.000292	5e-05	1.4e-05
Fermentimo0s	0.00034	0.000457	2.5e-05	3.3e-05
Ferrimicrobium	0.002677	6e-06	1.9e-05	0.000567
Ferrimo0s	0.000164	0.000603	0.001704	3.8e-05
Ferriphaselus	1.2e-05	1.2e-05	3.8e-05	3e-06
Ferrithrix	4.3e-05	0	3.8e-05	2.2e-05
Ferroglobus	8e-06	0	6e-06	0
Ferroplasma	0	3.7e-05	6e-06	5e-06
Ferrovum	4e-06	0	1.3e-05	3e-06
Fervidicella	0.002416	0.006482	0.001968	0.000317
Fervidicoccus	0	0	3.1e-05	5e-06
Fervidicola	0.000141	0.00078	0.000497	4.6e-05
Fervidobacterium	0.001538	0.002297	0.000761	0.000214
Fibrella	0.000195	0	0.000119	0.000108
Fibrisoma	0.000117	3.7e-05	3.8e-05	3.8e-05
Fibrobacter	0.005249	0.002912	0.003483	0.002611
Fibulorhizoctonia	4.3e-05	0	1.3e-05	1.9e-05
Fictibacillus	0.001674	0.006056	0.002546	0.000418
Filifactor	6.2e-05	0.000323	0.00017	8.1e-05
Filimo0s	0.002974	1.8e-05	0.000214	0.000491
Filomicrobium	1.6e-05	3.7e-05	6e-06	1.4e-05
Fimbriimo0s	4.3e-05	3.7e-05	4.4e-05	6.5e-05
Finegoldia	0.000234	0.001566	0.002471	0.000152
Fischerella	1.2e-05	0.000847	6.3e-05	8e-06
Fistuli0	4e-06	0	0	1.4e-05
Flagellimo0s	5.5e-05	0	4.4e-05	6e-05
Flammeovirga	0.000531	0.000512	0.000918	0.000472
Flaviflexus	0.000874	4.9e-05	0.000333	0.00138
Flavihumibacter	0.001409	1.2e-05	0.000453	0.000556
Flaviramulus	0.000351	6e-06	0.000195	9.2e-05
Flavisolibacter	0.001202	0.000116	0.000472	0.000412
Flavobacterium	0.011061	0.003881	0.005426	0.004916
Flavonifractor	0.002045	0.008121	0.011957	0.000597
Flectobacillus	0.000952	0.000822	0.000176	0.000203
Flexibacter	0.000293	0	2.5e-05	3.3e-05
Flexilinea	0.000324	0.000688	0.000597	0.000168
Flexistipes	3.9e-05	9.1e-05	0.000195	1.4e-05
Flexithrix	0.002611	3e-05	0.000289	0.000705
Fluoribacter	0	6e-06	1.9e-05	3e-06
Fluviicola	0.000991	0.001407	5e-05	4.6e-05
Fodinicurvata	1.6e-05	0	0	3e-06
Fomitiporia	0.00018	0	0	6.8e-05
Fomitopsis	4.3e-05	0	0	3e-06
Fonsecaea	3.1e-05	1.2e-05	9.4e-05	2.4e-05
Fontibacillus	0.001389	0.003765	0.000402	4.6e-05
Fontimo0s	4e-06	0.000292	8.2e-05	8e-06
Formivibrio	0.000141	0	2.5e-05	0.000233
Formosa	0.000355	0.000378	0.00017	0.000138
Fortiea	8e-06	2.4e-05	0	0
Fournierella	0.001062	0.003028	0.003401	0.000789
Fragilariopsis	9.8e-05	0.000158	0.000258	4.1e-05
Francisella	0.000761	0.001249	0.002458	0.000466
Franconibacter	8e-06	0.000164	0.000465	8e-06
Frankia	0.003388	0.000171	0.000886	0.003322
Frateuria	0.000144	7.3e-05	0.000258	0.000285
Fretibacterium	3.9e-05	0.000457	0.000321	8e-06
Friedmanniella	0.000312	3e-05	0.000107	0.000504
Frigoribacterium	0.001721	0.000152	0.000572	0.003612
Frischella	2e-05	2.4e-05	1.3e-05	4.1e-05
Frondihabitans	0.00034	5.5e-05	0.000119	0.001139
Fructobacillus	0.010772	0.00131	0.009292	0.118029
Fuchsiella	1.2e-05	0.000335	0.000503	1.4e-05
Fuerstia	0.000121	0.000164	0.000145	4.9e-05
Fulvimari0	7.8e-05	0.000152	0.000126	8.1e-05
Fulvivirga	0.000347	0.000463	0.00017	0.000114
Fusarium	0.001791	7.3e-05	0.000163	0.000325
Fusibacter	0.001062	0.006604	0.001848	0.001001
Fusicatenibacter	0.000913	0.000341	0.000289	0.000748
Fusobacterium	0.010542	0.018544	0.018345	0.004501
Gabonia	0.000558	0	0.000119	0.00016
Gabonibacter	0.000164	0	0.000113	4.6e-05
Gaetbulibacter	0.000316	6e-06	0.000132	0.000133
Gaeumannomyces	0.000297	6e-06	0.000113	0.001093
Gaiella	0	0	3.1e-05	0
Galbibacter	0.000183	7.9e-05	3.8e-05	4.1e-05
Galdieria	8e-06	6e-06	2.5e-05	1.4e-05
Galeri0	1.6e-05	6e-06	6e-06	1.9e-05
Gallaecimo0s	0.000269	5.5e-05	0.000132	0.000106
Gallibacterium	0.000207	1.8e-05	0.000742	0.000103
Gallicola	0	1.2e-05	2.5e-05	0
Gallionella	4.3e-05	0	6e-06	0.000103
Garciella	0.000355	0.002248	0.006809	0.000198
Gardnerella	0.019967	0.001365	0.006677	0.026348
Gayadomo0s	1.2e-05	0	0	5e-06
Geitlerinema	6.2e-05	6.7e-05	6.3e-05	2.4e-05
Gelatoporia	4e-06	0	0	0
Gelidibacter	0.000347	1.2e-05	0.000145	0.000111
Gelidium	0	6e-06	0.000258	0
Gemella	0.001175	0.002741	0.001132	0.000296
Geminicoccus	2.7e-05	6e-06	6e-06	6.8e-05
Geminocystis	3.5e-05	6.7e-05	2.5e-05	1.1e-05
Gemmata	3.5e-05	2.4e-05	2.5e-05	1.4e-05
Gemmatimo0s	0.001471	0.000152	0.000176	0.000309
Gemmatirosa	3.5e-05	9.1e-05	2.5e-05	7.3e-05
Gemmiger	0.001425	0.000256	0.000597	0.001133
Gemmobacter	4.3e-05	5.5e-05	3.8e-05	5.4e-05
Geoalkalibacter	8e-06	0.000104	5.7e-05	1.9e-05
Geobacillus	0.00215	0.003192	0.003772	0.000854
Geobacter	0.001147	0.001359	0.001647	0.000689
Geodermatophilus	0.000968	0.000213	0.000233	0.000835
Geofilum	0.001015	6e-06	0.000201	0.00029
Geoglobus	1.6e-05	0	0	1.4e-05
Geopsychrobacter	1.6e-05	0.00011	1.3e-05	5e-06
Georgenia	3.9e-05	0	1.3e-05	4.6e-05
Geosporobacter	0.002623	0.00965	0.00491	0.000195
Geothermobacter	3.9e-05	0.000134	0.000132	5e-06
Geothrix	8e-06	3e-05	1.3e-05	0
Geotoga	0.000371	0.000932	3.8e-05	1.1e-05
Geotrichum	2e-05	0	0	3.5e-05
Geovibrio	1.6e-05	3.7e-05	3.8e-05	0
Giardia	0.000445	6.1e-05	0.000302	0.000982
Giesbergeria	0	0	0.000472	0
Gilliamella	0.001132	0.002376	0.001012	0.000667
Gillisia	0.000234	0.000792	0.000339	8.7e-05
Gilvimarinus	4e-06	0.000122	2.5e-05	8e-06
Gimesia	0.001038	4.9e-05	0.000176	0.000838
Glaciecola	0.00032	0.000158	3.1e-05	0.000117
Glaciibacter	0.000511	6e-06	3.8e-05	0.000575
Glarea	4e-06	0	0	1.4e-05
Glaucocystis	0	0	0	0
Globicatella	0.002033	0.000512	0.000918	0.002004
Gloeobacter	0.000453	2.4e-05	0.000101	0.000119
Gloeocapsa	8e-06	3.7e-05	0.000339	1.9e-05
Gloeomargarita	0	0	6e-06	0
Gloeophyllum	3.5e-05	3e-05	1.3e-05	7.1e-05
Gloeothece	0	0	0	0
Gloeotilopsis	0	0	0	0
Glonium	8e-06	0.000158	0.000214	3e-06
Gluco0cetobacter	4.7e-05	0.000189	1.3e-05	1.1e-05
Gluconobacter	0.000152	7.3e-05	0.000214	0.000334
Glutamicibacter	0.000141	0.000122	3.1e-05	8.9e-05
Glycomyces	0.003403	7.3e-05	0.000547	0.00432
Go0podya	0.000199	1.2e-05	0	5.7e-05
Gonium	0.000515	1.2e-05	6.9e-05	0.000187
Gordonia	0.012915	0.000694	0.001911	0.009203
Gordonibacter	0.001624	0.001352	0.000868	0.001076
Gorillibacterium	0.002283	0.005026	0.001811	0.000529
Gottschalkia	0.008356	0.043138	0.012335	0.001009
Gracilibacillus	0.00418	0.002662	0.0021	0.003623
Gracilibacter	0.00018	0.003137	0.002999	0.000222
Gracilimo0s	0.000156	0	8.2e-05	6.2e-05
Gramella	0.000437	0.000225	0.000478	0.000195
Granulibacter	3.5e-05	0	3.8e-05	0.000146
Granulicatella	0.000254	0.000439	0.000629	0.000683
Granulicella	0.001093	0.001273	0.000214	0.00035
Granulicoccus	0.001495	0.000189	4.4e-05	0.000751
Gregari0	1.6e-05	0	6e-06	5e-06
Grimontia	1.6e-05	1.8e-05	6.9e-05	1.9e-05
Grosmannia	0	0	0	5e-06
Gryllotalpicola	6.6e-05	0	3.1e-05	7.1e-05
Guillardia	0.001362	9.7e-05	0.000101	0.00019
Gulbenkiania	1.6e-05	1.2e-05	3.8e-05	1.9e-05
Gulosibacter	0.003259	0.00011	0.00022	0.001613
Gymnopus	2.7e-05	2.4e-05	1.9e-05	4.6e-05
Gynuella	4.3e-05	0.000262	0.000239	1.6e-05
Haematobacter	2e-05	1.2e-05	6e-06	5e-06
Haematomicrobium	1.2e-05	2.4e-05	6e-06	2.4e-05
Haematospirillum	0	0	1.3e-05	0
Haemophilus	0.001163	0.004076	0.001484	0.001377
Hafnia	5.9e-05	0.000646	1.3e-05	0.000103
Hahella	5.9e-05	6.7e-05	5e-05	2.2e-05
Haladaptatus	3.5e-05	6e-06	6.3e-05	5.4e-05
Halalkalibacillus	8e-06	5.5e-05	3.1e-05	1.6e-05
Hala0eroarchaeum	5.9e-05	6e-06	2.5e-05	0.000146
Hala0erobium	0.004246	0.005203	0.001804	0.001429
Halapricum	4e-06	0	0	0
Halarchaeum	0	5.5e-05	0	8e-06
Halarse0tibacter	0.000277	0.000774	2.5e-05	8e-06
Haliangium	0.000101	9.7e-05	1.3e-05	2.2e-05
Haliea	0	4.9e-05	5.7e-05	3e-06
Halioglobus	4e-06	2.4e-05	1.3e-05	1.4e-05
Haliscomenobacter	0.00023	1.8e-05	0.000151	0.000117
Haloactinobacterium	9.4e-05	1.8e-05	8.2e-05	7.1e-05
Haloarchaeobius	0	0	0	0
Haloarcula	6.6e-05	6e-06	1.3e-05	0.000184
Halobacillus	0.00087	0.002729	0.002244	0.000412
Halobacteriovorax	0	6e-06	6e-06	0
Halobacterium	0	3e-05	0	3e-06
Halobacteroides	0.000863	0.001876	0.000465	4.6e-05
Halobellus	2e-05	6.1e-05	0	1.4e-05
Halobiforma	2e-05	4.3e-05	0	0
Halococcus	0.002506	6.1e-05	0.000233	0.001443
Halocynthiibacter	4.7e-05	7.3e-05	0	0
Halodesulfovibrio	3.5e-05	0.000177	0.000824	4.3e-05
Halodesulfurarchaeum	0.00201	0	6e-06	0.000542
Haloferax	2.3e-05	0.000475	0.000358	1.9e-05
Haloferula	0.000234	1.8e-05	0.000182	0.000122
Halofilum	0.000796	6e-06	3.8e-05	9.5e-05
Halogeometricum	0.000168	1.2e-05	5.7e-05	0.000111
Haloglycomyces	4.3e-05	8.5e-05	2.5e-05	0.000117
Halogranum	4.3e-05	0.000238	0.000195	1.4e-05
Halohasta	4e-06	0	0	3e-06
Halolactibacillus	8.6e-05	0.000701	0.00039	9.2e-05
Halolami0	3.5e-05	0.000426	8.2e-05	1.9e-05
Halomicrobium	4e-06	1.2e-05	2.5e-05	1.9e-05
Halomicronema	1.6e-05	6e-06	6e-06	0
Halomo0s	0.00119	0.00134	0.002049	0.004314
Halo0tronum	0.000496	0.001523	0.001044	5.4e-05
Halonotius	4e-06	0	0	0
Halopelagius	0	0	6e-06	3e-06
Halopenitus	0	1.2e-05	1.3e-05	3e-06
Halopiger	1.2e-05	0	8.2e-05	4.9e-05
Haloplanus	4e-06	0	0	3e-05
Haloplasma	0.002104	0.011222	0.000654	1.6e-05
Haloprofundus	1.2e-05	0	0.000314	0
Haloquadratum	8e-06	6e-06	2.5e-05	5e-06
Halorhabdus	7e-05	1.2e-05	3.8e-05	4.6e-05
Halorhodospira	4.3e-05	1.8e-05	1.9e-05	1.4e-05
Halorientalis	4e-06	0	6e-06	3e-06
Halorubrum	3.1e-05	3.7e-05	1.3e-05	3.8e-05
Halosimplex	0	0	0	3e-06
Halostagnicola	7.8e-05	0	6e-06	6.5e-05
Halotalea	0.000183	0	6.9e-05	0.000279
Haloterrige0	4.3e-05	0	1.9e-05	0
Halothece	0.004555	6e-06	6e-06	0.000708
Halothermothrix	9.8e-05	0.000469	0.000201	7.9e-05
Halothiobacillus	4e-06	1.8e-05	2.5e-05	5e-06
Halovivax	0	0	0	3e-06
Hamadaea	3.5e-05	0.000158	2.5e-05	4.6e-05
Hammondia	7.8e-05	0	1.9e-05	3e-05
Hanseniaspora	0	0	6e-06	1.1e-05
Hapalosiphon	4e-06	0	0	3e-06
Haramo0s	0	0	0	0
Hassallia	1.6e-05	3e-05	3.1e-05	3.5e-05
Hathewaya	0.00215	0.008931	0.006218	0.001418
Hebeloma	0.000164	6e-06	1.3e-05	3.3e-05
Helcobacillus	1.6e-05	0	1.3e-05	8e-06
Helcococcus	0.000215	0.0005	0.000327	0.00061
Helicobacter	0.003602	0.00145	0.001723	0.001738
Helicosporidium	4e-06	3e-05	3.1e-05	3e-06
Heliobacillus	4e-06	0	0	0
Heliobacterium	0.022886	0.016217	0.022752	0.029583
Henriciella	1.2e-05	1.2e-05	6e-06	7.1e-05
Herbaspirillum	0.000952	0.0017	0.000321	0.00106
Herbiconiux	0.001518	6.7e-05	0.000157	0.000697
Herbidospora	0.000585	0.000518	5e-05	0.000125
Herbinix	0.000956	0.003558	0.008896	0.000182
Herminiimo0s	8e-06	0	0	8e-06
Herpetosiphon	0.000215	2.4e-05	7.5e-05	7.1e-05
Hespellia	0.001261	0.004204	0.001327	0.001619
Hesseltinella	1.6e-05	6e-06	0.00017	8e-06
Heterobasidion	8e-06	0	0	5e-06
Hildenbrandia	0	0	0	0
Hippea	0.000152	0.00042	0.000365	5.2e-05
Hirschia	0.000137	3e-05	6e-06	8e-06
Hirsutella	4.7e-05	0	6e-06	3.3e-05
Histophilus	0.000148	1.2e-05	0	7.3e-05
Histoplasma	0.000258	0	0	0.000119
Hoeflea	2.7e-05	0.000134	0.000264	3.5e-05
Holdemanella	9.8e-05	0.001084	0.000553	0.000138
Holdemania	0.002209	0.003174	0.008839	0.000973
Holophaga	0.000285	1.8e-05	0.000214	1.4e-05
Hortaea	3.1e-05	1.8e-05	1.3e-05	3.5e-05
Hoyosella	5.1e-05	6.1e-05	5e-05	6.8e-05
Hugenholtzia	0.0005	7.3e-05	0.000157	0.00093
Humibacillus	0.000215	0	3.1e-05	0.000523
Humibacter	9e-05	0	2.5e-05	0.000203
Hungatella	0.003349	0.030186	0.004438	0.002619
Hyalangium	2e-05	1.2e-05	0	2.4e-05
Hydnomerulius	0.000328	0.000536	1.3e-05	1.6e-05
Hydrobacter	3.9e-05	0	2.5e-05	4.1e-05
Hydrocarboniphaga	0.000609	3.7e-05	8.8e-05	0.00022
Hydrococcus	8.6e-05	6e-06	6.3e-05	0.000371
Hydrogenibacillus	1.2e-05	3e-05	6.3e-05	1.6e-05
Hydrogenimo0s	2e-05	4.3e-05	3.1e-05	5e-06
Hydrogenivirga	2e-05	0.000231	0.000207	3.3e-05
Hydrogenoa0erobacterium	0.001151	0.008182	0.009619	0.000968
Hydrogenobacter	8e-06	6e-06	4.4e-05	3e-05
Hydrogenobaculum	1.2e-05	6.1e-05	3.8e-05	5e-06
Hydrogenophaga	0.000265	9.7e-05	6.9e-05	0.00054
Hydrogenovibrio	0	0	6e-06	0
Hydrotalea	0.00018	0.000323	3.1e-05	3.3e-05
Hylemonella	0	4.9e-05	3.1e-05	1.1e-05
Hymenobacter	0.006771	0.000201	0.000899	0.002023
Hyperthermus	4e-06	1.2e-05	1.3e-05	1.1e-05
Hypholoma	2.3e-05	6e-06	6e-06	1.6e-05
Hyphomicrobium	0.000273	0.000451	0.000616	0.000472
Hyphomo0s	0.000531	0.000676	0.000157	9.5e-05
Hyphopichia	0	6e-06	2.5e-05	0.000184
Hypocrella	0	0	0	0
Hypomyces	0	0	0	0
Hypoxylon	8.6e-05	2.4e-05	5e-05	0.000117
Hypsizygus	0.000566	0	4.4e-05	0.000401
Hyunsoonleella	0.000199	6e-06	6.3e-05	8.7e-05
Ichthyobacterium	0.000156	3e-05	6.9e-05	0.00032
Ichthyophthirius	0	4.3e-05	0.000107	0
Ideonella	0.000718	1.8e-05	8.2e-05	0.000255
Idiomari0	0.001413	0.000481	0.000321	0.000808
Ig0tzschineria	3.5e-05	0.000171	3.1e-05	1.1e-05
Ig0vibacterium	6.6e-05	3e-05	3.1e-05	2.2e-05
Ig0vigranum	6.2e-05	0.000134	0.000214	0.000504
Ignicoccus	0.000117	3.7e-05	1.9e-05	6.8e-05
Ignisphaera	1.2e-05	1.8e-05	0	0
Ileibacterium	4e-06	0.000299	0.000314	0.000103
Ilumatobacter	0.000125	1.8e-05	6.9e-05	0.000434
Ilyobacter	0.000101	0.000749	0.00022	4.6e-05
Immundisolibacter	2.7e-05	6e-06	6e-06	1.1e-05
Imtechella	0.000605	0.00014	0.000201	0.000187
Indibacter	5.1e-05	9.7e-05	1.9e-05	8e-06
Inquilinus	0.000168	2.4e-05	6.3e-05	0.000144
Insolitispirillum	4e-06	1.2e-05	0	0
Intestinibacter	0.000964	0.049839	0.033377	0.002733
Intestinimo0s	0.002876	0.001188	0.007117	0.001711
Intrasporangium	0.000956	2.4e-05	0.000157	0.000594
Isobaculum	0.001651	0.000725	0.000591	0.00103
Isoptericola	0.000464	6.1e-05	0.00022	0.001383
Isosphaera	0	3.7e-05	1.3e-05	1.1e-05
Izhakiella	0.001542	0.00011	6.3e-05	0.000496
Jaapia	3.1e-05	0	6e-06	1.1e-05
Janibacter	0.00066	0.000207	0.000446	0.001524
Jan0schia	0.000187	6.1e-05	0.000157	0.000247
Janthinobacterium	0.006709	0.000798	0.001094	0.003951
Jatrophihabitans	0.000234	0.000146	0.000176	0.0008
Jejuia	2.7e-05	0	0.000107	1.1e-05
Jeongeupia	0	0.00011	6e-06	3e-06
Jeotgalibaca	0.000207	0.001529	0.001012	0.001101
Jeotgalibacillus	0.000386	0.000944	0.001886	0.000412
Jeotgalicoccus	0.002307	0.000274	0.000138	0.001616
Jhaorihella	0	0	0	0
Jiangella	0.000539	3.7e-05	0.000151	0.001003
Johnsonella	0.001171	0.000999	0.00066	0.000697
Jonesia	0.000554	0.000219	0.000182	0.000933
Jonquetella	0.00644	0.00184	0.00027	0.001434
Joostella	0.000347	0	8.2e-05	0.000106
Kaistia	4.3e-05	6.1e-05	0.000119	5.4e-05
Kallipyga	8.6e-05	0.000311	0.000736	0.000114
Kamptonema	3.9e-05	4.3e-05	1.9e-05	0.000353
Kandleria	0.000367	0.001072	0.000798	0.000157
Kangiella	1.6e-05	0.000104	0	3e-06
Kazachstania	4e-06	6e-06	0	8e-06
Ketogulonicigenium	3.5e-05	6e-06	4.4e-05	0.000144
Kibdelosporangium	0.000609	0.000164	0.000698	0.000895
Kiloniella	3.9e-05	0.00014	0.000924	5e-06
Kineococcus	0.000242	0	6.9e-05	0.000686
Kineosphaera	0.000113	9.7e-05	0.000182	0.000127
Kinetoplastibacterium	1.2e-05	0.000213	0.000233	5e-06
Kingella	6.6e-05	1.8e-05	8.2e-05	8.7e-05
Kiritimatiella	8.2e-05	3e-05	6.3e-05	3.8e-05
Kitasatospora	0.001905	2.4e-05	0.000145	0.000678
Klebsiella	0.002752	0.043236	0.001735	0.003162
Kluyvera	0.000129	0.000841	1.3e-05	2.4e-05
Kluyveromyces	0.000523	0.001505	6e-06	5e-06
Knoellia	0.001526	0.000128	0.000295	0.001377
Kockovaella	8e-06	2.4e-05	4.4e-05	8e-06
Kocuria	0.011342	0.000305	0.001704	0.012763
Komagataeibacter	0.000718	0.000286	0.000434	0.004132
Komagataella	0	2.4e-05	0	0
Kordia	5.5e-05	4.9e-05	0.000145	2.2e-05
Kordiimo0s	2.3e-05	5.5e-05	0.000151	3.8e-05
Kosakonia	0.000859	0.001596	3.1e-05	0.000244
Kosmotoga	0.000109	0.000402	0.000585	2.4e-05
Kouleothrix	1.6e-05	0.000177	0.000151	8.1e-05
Kozakia	0.00048	0.000152	0.000189	0.00038
Krasilnikoviella	0.000109	6e-06	5e-05	0.000353
Kribbella	0.000948	0.000152	0.000258	0.000729
Kribbia	9.4e-05	0	5e-05	0.000456
Kriegella	4e-06	6e-06	1.9e-05	3e-06
Kroppenstedtia	4e-06	7.9e-05	8.2e-05	3e-06
Ktedonobacter	0.001483	0.00014	0.000101	0.000418
Kumanoa	0	0	0	0
Kuraishia	2e-05	6e-06	5e-05	5e-06
Kurthia	0.000617	0.000701	0.000742	0.000393
Kushneria	2.3e-05	1.8e-05	1.3e-05	5.2e-05
Kutzneria	0.001077	0.000238	0.000107	0.001006
Kwoniella	0.000316	5.5e-05	0.000365	0.000225
Kyrpidia	0.000332	0.000292	0.000302	0.000502
Kytococcus	0.000476	1.2e-05	0.000101	0.000832
Labilibacter	0.000718	0.000347	0.000327	0.000271
Labilithrix	0.002634	1.8e-05	3.8e-05	0.000393
Labrenzia	0.000324	3.7e-05	6.3e-05	9.2e-05
Labrys	0.000261	2.4e-05	3.1e-05	0.000152
Laccaria	7e-05	1.2e-05	2.5e-05	1.9e-05
Lachancea	7e-05	1.8e-05	3.1e-05	9.2e-05
Lachnoa0erobaculum	0.001023	0.003101	0.007469	0.000323
Lachnobacterium	0.000886	0.001334	0.001609	0.000312
Lachnospira	0.003727	0.004947	0.001257	0.002264
Lacimicrobium	2e-05	0	1.9e-05	1.1e-05
Lacinutrix	0.000129	2.4e-05	0.000119	3.5e-05
Lacticigenium	0.000714	0.000274	0.000126	0.001169
Lactococcus	0.034653	0.560338	0.017697	0.057659
Lactonifactor	0.000371	0.008438	0.004941	0.000141
Lacunisphaera	0.000121	4.3e-05	6e-06	4.1e-05
Laetiporus	0.001655	6e-06	6e-06	0.000277
Lagierella	0.000152	0.001279	0.001515	5.2e-05
Lamprocystis	0.001846	0	0	0.000331
Lampropedia	3.5e-05	0	2.5e-05	8e-06
Laribacter	0.000101	0	0.000101	0.000567
Lascolabacillus	0.000141	3.7e-05	7.5e-05	3.5e-05
Lautropia	0.000753	4.3e-05	8.2e-05	0.000133
Lawsonella	0.000254	6e-06	9.4e-05	0.000914
Lawsonia	3.5e-05	6e-06	1.9e-05	1.9e-05
Leadbetterella	0.000418	4.9e-05	0.000245	0.00016
Lebetimo0s	0.000187	0.000158	0.000182	6.2e-05
Lechevalieria	0.000238	7.3e-05	0.00017	0.000407
Leclercia	5.5e-05	0.000305	4.4e-05	3.3e-05
Leeia	0.000187	3e-05	6.3e-05	0.000328
Leeuwenhoekiella	0.000921	0.000122	0.000516	0.000325
Legionella	0.001721	0.004252	0.003829	0.000526
Leifsonia	0.003294	0.000164	0.000981	0.005469
Leishmania	0.000133	6.1e-05	2.5e-05	0.000306
Leisingera	9.8e-05	6.1e-05	5e-05	3.5e-05
Lelliottia	8.6e-05	0.000128	0.000176	6.5e-05
Leminorella	4e-06	0.000286	0.000126	3e-06
Lentibacillus	0.000101	0.000366	0.000503	0.000176
Lentimicrobium	0.000168	0	8.2e-05	3.8e-05
Lentinula	0	0	0	0
Lentisphaera	3.9e-05	0.000195	5e-05	4.1e-05
Lentzea	0.000261	0.000171	0.000151	0.000304
Lepidodinium	0	6e-06	0	0
Lepidopterella	1.2e-05	6e-06	1.3e-05	3.3e-05
Leptolinea	2e-05	0.000451	0.001811	1.9e-05
Leptolyngbya	0.000176	0.001218	0.001119	0.000917
Leptomo0s	2.7e-05	0.000408	6.3e-05	3e-05
Leptonema	7e-05	0.000231	0.000176	4.1e-05
Leptosphaeria	0.000133	3e-05	0.000107	0.000488
Leptospira	0.001132	0.001614	0.001446	0.001128
Leptospirillum	0.002584	0.00011	0.000157	0.001234
Leptothrix	3.5e-05	6e-06	0.00027	5e-06
Leptotrichia	0.003907	0.005428	0.006406	0.003446
Leucoagaricus	1.2e-05	0	0	3e-05
Leucobacter	0.012778	0.00106	0.001584	0.009938
Leucothrix	4e-06	0	1.3e-05	2.4e-05
Levilinea	3.9e-05	0.000536	0.00061	7.1e-05
Levyella	0.001616	0.001797	0.000905	0.000502
Lewinella	0.000281	0.000573	0.000365	0.000106
Libanicoccus	7.8e-05	0.002352	0.001867	0.000984
Liberibacter	3.5e-05	6.1e-05	0.000163	1.6e-05
Lichtheimia	2.7e-05	8.5e-05	0.000145	4.1e-05
Lihuaxuella	0.000258	0.000859	0.000824	5.2e-05
Limimo0s	4e-06	6e-06	3.1e-05	1.6e-05
Limnobacter	0	3e-05	0	3e-06
Limnochorda	0.000172	0.000353	0.000302	0.000407
Limnohabitans	0.000113	0.000323	0.000201	5e-06
Limnoraphis	2e-05	4.9e-05	5e-05	0
Limnothrix	0.000312	6e-06	0.00017	0.000144
Linderi0	1.2e-05	3.7e-05	1.3e-05	1.9e-05
Lipomyces	3.5e-05	6e-06	2.5e-05	3.8e-05
Lishizhenia	3.9e-05	6e-06	0	1.4e-05
Listeria	0.031953	0.015894	0.008883	0.018786
Litoreibacter	4e-06	0	0	3e-06
Litorimicrobium	0.000156	1.2e-05	7.5e-05	0.000146
Lobochlamys	0	0	0	0
Lobosporangium	0.000351	4.3e-05	6.3e-05	0.000325
Lodderomyces	4e-06	0	6e-06	0
Lokiarchaeum	1.2e-05	0.000134	8.2e-05	0.000125
Loktanella	0.001222	0.00011	0.000163	0.001082
Longilinea	1.6e-05	0.000128	8.8e-05	1.1e-05
Longispora	4e-06	6e-06	1.3e-05	5e-06
Lonsdalea	4.7e-05	6.1e-05	1.9e-05	0.00013
Luminiphilus	0	6e-06	6e-06	0
Lu0timo0s	0.000671	1.8e-05	0.000308	0.000193
Luteibacter	0.000133	1.8e-05	9.4e-05	8.4e-05
Luteimo0s	0.000117	0.000396	0.000138	0.000149
Luteipulveratus	0.000656	0.001054	5.7e-05	0.000374
Luteococcus	0.00039	7.9e-05	0.000145	0.000212
Lutibacter	0.000878	0.000207	0.000428	0.00035
Lutibaculum	0	8.5e-05	1.3e-05	0
Lutimaribacter	0	0	0	0
Lutispora	0.00048	0.007323	0.00711	0.000179
Lyngbya	0.000176	5.5e-05	9.4e-05	2.4e-05
Lysinibacillus	0.013106	0.017277	0.015975	0.005732
Lysinimicrobium	0.003068	0.000104	0.000528	0.003189
Lysobacter	0.000706	0.000993	0.000157	0.000803
Macellibacteroides	0.002326	8.5e-05	0.000842	0.000635
Macrococcus	0.000632	0.000567	0.000233	0.00023
Macrophomi0	8e-06	0	1.3e-05	2.2e-05
Madurella	1.2e-05	6e-06	0	3.3e-05
Mageeibacillus	4.3e-05	0.000445	0.000434	3.8e-05
Mag0porthe	5.5e-05	6e-06	1.9e-05	6e-05
Mag0porthiopsis	5.1e-05	1.2e-05	6e-06	4.1e-05
Magnetococcus	1.2e-05	6.7e-05	4.4e-05	1.4e-05
Magnetofaba	5.5e-05	0.000396	0.000295	1.9e-05
Magnetospira	1.6e-05	1.8e-05	2.5e-05	4.1e-05
Magnetospirillum	0.000301	0.001005	0.000773	0.000274
Magnetovibrio	0.000125	0.000231	0	5e-06
Mahella	0.000375	0.000755	0.000761	0.000111
Mailhella	0.000636	0.002175	0.000346	5.7e-05
Malassezia	5.5e-05	4.9e-05	6e-06	6.2e-05
Maledivibacter	0.000757	0.007664	0.002559	0.00019
Malonomo0s	4e-06	2.4e-05	0.000107	1.6e-05
Mameliella	0	0	0	3e-06
Mangrovibacter	0.000273	0.000183	3.8e-05	0.00013
Mangrovimo0s	0.000464	3.7e-05	0.000151	0.000165
Mannheimia	0.00016	0.000585	0.000138	6.8e-05
Maribacter	0.001198	0.000292	0.000365	0.00032
Maribius	3.1e-05	0	6e-06	8.9e-05
Maricaulis	0.000105	2.4e-05	3.1e-05	4.9e-05
Marichromatium	4e-06	0	6e-06	3e-06
Mari0ctinospora	7.8e-05	0	6e-06	4.3e-05
Mari0garivorans	4e-06	6e-06	4.4e-05	3.3e-05
Marinicella	1.2e-05	8.5e-05	0.000119	3e-06
Marinifilum	0.000261	1.2e-05	0.000113	8.9e-05
Marinilabilia	0.000574	4.9e-05	0.000383	0.000165
Marinilactibacillus	0.003173	0.001206	0.001641	0.006977
Marinimicrobium	3.1e-05	6e-06	5e-05	4.6e-05
Marininema	0.00066	0.001499	0.000704	0.000252
Mariniphaga	0.000531	6e-06	0.000251	0.000155
Mariniradius	5.1e-05	1.2e-05	4.4e-05	2.2e-05
Marinithermus	8e-06	6e-06	2.5e-05	8e-06
Marinitoga	0.002513	0.001292	0.000786	0.000431
Marinobacter	0.000566	0.000585	0.001666	0.000515
Marinobacterium	0.000187	0.000231	0.000358	0.000347
Marinococcus	0.001304	0.00039	0.001025	0.012018
Marinomo0s	0.00242	0.000414	0.000956	0.000811
Marinospirillum	0.00018	1.8e-05	8.2e-05	0.000358
Marinosulfonomo0s	8e-06	0	0	0
Marinovum	5.5e-05	6e-06	0	0.00026
Mariprofundus	4e-06	0	0	2.2e-05
Maritalea	0	0	0	0
Maritimibacter	8e-06	0	0	0
Marivirga	9.8e-05	4.3e-05	2.5e-05	3e-05
Marivita	0.000152	0	1.3e-05	0.000144
Marmoricola	0.000254	3e-05	0.000126	9.2e-05
Marssoni0	2.7e-05	0	0	5e-06
Marsupiomo0s	0	0	0	0
Martelella	3.9e-05	1.2e-05	3.8e-05	3e-05
Marvinbryantia	0.002377	0.00572	0.001075	0.000678
Massilia	0.003353	0.000969	0.001207	0.001559
Massilibacterium	2.7e-05	0.000104	0.000195	2.7e-05
Massilimaliae	0.000523	0.004697	0.004482	0.000293
Massilioclostridium	0.000757	0.003795	0.012064	0.000374
Massiliomicrobiota	0.000168	0.000366	0.000453	0.000176
Mastigocladopsis	4e-06	6e-06	3.1e-05	1.4e-05
Mastigocladus	4e-06	0	0	0
Mastigocoleus	0	6.7e-05	0	5e-06
Mediterranea	0.000343	6e-06	0.000151	0.000122
Megamo0s	0.002802	0.005976	0.00198	0.00071
Meganema	1.6e-05	1.2e-05	0.000207	8e-06
Megasphaera	0.01051	0.047055	0.057883	0.006559
Meiothermus	0.000336	0.000292	0.000327	0.000312
Melaminivora	0.000199	2.4e-05	7.5e-05	0.00013
Melampsora	2.3e-05	0	6e-06	3e-05
Melghirimyces	1.6e-05	0.000268	0.000245	1.9e-05
Melioribacter	0.000324	6.1e-05	0.000314	0.000426
Melissococcus	0.000882	0.000213	0.000321	0.001988
Merdibacter	0.000195	0.000902	0.000465	0.000125
Mesoaciditoga	9.4e-05	1.2e-05	3.1e-05	2.4e-05
Mesoflavibacter	0	6.1e-05	1.9e-05	1.6e-05
Mesonia	0.000343	0.000256	0.000107	6e-05
Mesoplasma	0.000277	0.00042	1.3e-05	0.000133
Mesorhizobium	0.010124	0.001858	0.002653	0.007123
Mesotoga	3.9e-05	0.000231	0.000295	2.4e-05
Metallibacterium	8e-06	0.000177	6e-06	8e-06
Metallosphaera	1.6e-05	0	0	0
Metarhizium	0.000117	1.2e-05	0.000119	6.2e-05
Methanobacterium	0.000492	0.001322	0.000729	7.3e-05
Methanobrevibacter	0.002517	0.001675	0.001603	0.002454
Methanocaldococcus	0.000523	0.001139	0.000245	1.4e-05
Methanocella	0.000117	0.00014	5e-05	0.000165
Methanococcoides	9.4e-05	0.000299	0.000277	4.9e-05
Methanococcus	0.000336	0.000542	0.000792	0.000127
Methanocorpusculum	7e-05	0.00042	0.00044	9.2e-05
Methanoculleus	0.000507	0.000171	0.000698	0.000144
Methanofollis	0.000203	0.000201	8.2e-05	0.000103
Methanogenium	4e-06	0	6e-06	0
Methanohalobium	8e-06	3.7e-05	0.000189	6.2e-05
Methanohalophilus	2e-05	1.2e-05	1.9e-05	1.1e-05
Methanolacinia	0.000613	0.000993	6.9e-05	2.7e-05		1.35092	0.210703	0.515848	0.532247
Methanolinea	1.2e-05	6e-06	6e-06	1.4e-05
Methanolobus	0.002166	0.000378	0.000987	0.001369
Methanomassiliicoccus	0.000355	0.000524	0.000484	0.000119
Methanomethylovorans	3.5e-05	5.5e-05	6.9e-05	5e-06
Methanomicrobium	2e-05	0.000408	0.000251	7.1e-05
Methanoplanus	2e-05	0.000122	0.000258	8e-06
Methanopyrus	2.3e-05	0	0	1.6e-05
Methanoregula	0.00023	0.000457	2.5e-05	1.9e-05
Methanosaeta	0.000148	0.000323	0.000534	0.000108
Methanosalsum	0.000211	0.000524	6e-06	1.1e-05
Methanosarci0	0.009418	0.00343	0.002772	0.007676
Methanosphaera	9e-05	0.000305	0.00022	0.00016
Methanosphaerula	0.000433	0.000146	0.000886	0.001009
Methanospirillum	0.000402	1.2e-05	5e-05	0.00019
Methanothermobacter	9.4e-05	7.3e-05	3.8e-05	4.6e-05
Methanothermococcus	0.000101	0.000195	5e-05	1.1e-05
Methanothermus	3.5e-05	6e-06	1.9e-05	8.9e-05
Methanotorris	4e-06	0	1.3e-05	8e-06
Methylacidiphilum	0.000519	6e-06	0	7.3e-05
Methylibium	0.000105	0.000152	3.8e-05	0.000233
Methylobacillus	4.7e-05	1.2e-05	3.1e-05	1.6e-05
Methylobacter	0.000574	1.8e-05	0.00017	0.000925
Methylobacterium	0.001932	0.000347	0.001622	0.004113
Methylobrevis	2.3e-05	1.2e-05	0	3e-06
Methylocaldum	0.00032	0.000944	0.005287	1.1e-05
Methylocapsa	1.6e-05	6e-06	1.9e-05	8e-06
Methyloceanibacter	3.9e-05	1.2e-05	1.9e-05	3.8e-05
Methylocella	0	1.2e-05	3.8e-05	3e-06
Methylococcus	0.000109	0.00011	0.000226	0.000285
Methylocystis	9.8e-05	4.3e-05	4.4e-05	5.2e-05
Methyloferula	5.9e-05	0	3.8e-05	0.000222
Methylogaea	1.2e-05	0	6e-06	5e-06
Methyloglobulus	5.1e-05	6e-06	1.9e-05	6.2e-05
Methylohalobius	0	6e-06	1.9e-05	0
Methyloligella	4e-06	1.2e-05	0	3e-06
Methylomarinum	1.6e-05	0.000134	0.000138	0
Methylomicrobium	0.001167	0.000323	0.00049	0.000832
Methylomo0s	7.4e-05	0.000378	0.000754	4.9e-05
Methylophaga	3.5e-05	0.000104	3.1e-05	3.5e-05
Methylophilus	8.6e-05	0.000804	0.000327	1.4e-05
Methylopila	5.5e-05	6e-06	6e-06	8e-06
Methyloprofundus	4e-06	0	0	8e-06
Methylosarci0	5.5e-05	7.9e-05	8.2e-05	3e-06
Methylosinus	8.2e-05	4.3e-05	0.000239	6e-05
Methylotenera	0.000445	7.3e-05	0.000327	0.000114
Methyloversatilis	0.000722	8.5e-05	0.000207	0.00087
Methylovorus	4e-06	1.2e-05	6e-06	0
Methylovulum	0	0	4.4e-05	0.000491
Metopus	0	0	0	0
Metschnikowia	0.001635	7.3e-05	2.5e-05	0.000832
Micavibrio	0.00018	0	3.1e-05	6e-05
Microbacterium	0.032398	0.001828	0.006494	0.038222
Microbispora	0.002006	6.7e-05	0.000138	0.000561
Microbotryum	8e-06	6e-06	0	8e-06
Microbulbifer	0.000246	3.7e-05	0.000214	0.00096
Microcella	0.000554	1.2e-05	0.000226	0.001874
Micrococcus	0.000457	2.4e-05	0.00017	0.000553
Microcoleus	0.000453	1.8e-05	1.3e-05	0.000133
Microcystis	0.001409	0.000231	0.000761	0.000664
Microdochium	0.000195	0	5.7e-05	4.3e-05
Microgle0	0	0	0	0
Microlu0tus	0.004289	0.001346	0.000648	0.002489
Micromo0s	0.000144	1.8e-05	1.9e-05	6.8e-05
Micromonospora	0.00827	0.000676	0.000899	0.004081
Microscilla	0.000195	6e-06	0.000163	0.000195
Microsporum	0	0	0	3e-06
Microterricola	4.3e-05	6e-06	5e-05	0.000157
Microtetraspora	0.000562	5.5e-05	0.000365	0.000407
Microvirga	0.001951	0.000238	0.000616	0.001993
Microvirgula	4e-06	1.2e-05	6.3e-05	1.4e-05
Millerozyma	0.001401	0	8.2e-05	0.000781
Millionella	0.0005	0	0.000201	0.000187
Millisia	2.3e-05	0	0.000182	4.3e-05
Minicystis	4.7e-05	2.4e-05	3.8e-05	5.4e-05
Mitosporidium	1.6e-05	0.000183	0.000497	5e-06
Mitsuaria	4.3e-05	6.1e-05	5.7e-05	5.4e-05
Mitsuokella	0.004664	0.005593	0.002301	0.001443
Mixia	4.7e-05	7.9e-05	0	9.8e-05
Mobilibacterium	0.000308	0.001206	0.003822	0.000138
Mobilicoccus	0.001171	0.000164	0.000428	0.0008
Mobiluncus	0.000905	0.000231	0.000421	0.001161
Modestobacter	0.000554	0.000268	0.000629	0.000504
Moellerella	0.000148	0.00014	3.1e-05	6.2e-05
Moelleriella	0	0	0	3e-06
Moesziomyces	2e-05	5.5e-05	1.9e-05	5e-06
Mogibacterium	0.000168	0.000768	0.001685	0.000149
Moheibacter	0.000468	1.8e-05	0.000151	0.000146
Mo0shia	0.000152	7.9e-05	3.8e-05	8.4e-05
Moniliophthora	8e-06	1.8e-05	6.9e-05	3e-05
Monomastix	0	0	0	0
Monoraphidium	0.002369	0	3.8e-05	0.00054
Monosiga	1.2e-05	0.00042	0.000396	8e-06
Moorea	5.9e-05	9.7e-05	1.3e-05	4.6e-05
Moorella	0.001799	0.003009	0.001748	0.000165
Moraxella	0.009133	0.002394	0.001924	0.002064
Morganella	2.7e-05	0.000134	4.4e-05	8.4e-05
Moritella	0.000176	0.000329	0.000289	3.5e-05
Mortierella	0.000234	3.7e-05	0.000101	0.000754
Motiliproteus	0.000109	3e-05	9.4e-05	0.000561
Mucilaginibacter	0.007646	0.001206	0.002974	0.003181
Mucinivorans	0.000468	9.1e-05	0.000597	0.00019
Mucispirillum	0.000164	0.000329	0.000767	7.3e-05
Mucor	0.002599	0.004929	0.004791	0.004325
Mumia	7.4e-05	0	4.4e-05	6.2e-05
Murdochiella	9.8e-05	0.000859	0.000616	9.5e-05
Muribacter	0.000211	0	3.8e-05	4.3e-05
Muricauda	0.000765	4.9e-05	0.000383	0.000247
Myce0	0.000156	0	5e-05	0.000117
Mycetocola	0.002127	5.5e-05	0.000409	0.002245
Mycobacterium	0.074935	0.006592	0.014981	0.065061
Mycoplasma	0.008126	0.002851	0.002024	0.002465
Mycosphaerella	0.000211	0	5.7e-05	4.3e-05
Myroides	0.001319	0.00053	0.000849	0.000518
Myxococcus	0.002041	8.5e-05	0.00022	0.00045
Myxosarci0	0.000156	6.7e-05	5.7e-05	1.9e-05
0dsonia	0	0	0	0
0egleria	2e-05	0.000323	0.000465	8e-06
0ematelia	8e-06	6e-06	6e-06	0
0fulsella	0.000316	0.000274	5e-05	8.9e-05
0kamurella	0.000336	5.5e-05	0.000107	0.000776
0kaseomyces	0.000601	0.001298	0	0
0nnizzia	0	3e-05	1.3e-05	1.4e-05
0nnochloropsis	0.000101	1.2e-05	5e-05	0.000266
0nnocystis	8.6e-05	0.000329	0.000333	5.7e-05
0noarchaeum	1.2e-05	6e-06	0	0
0tra0erobius	6.6e-05	0.001553	0.000182	3e-05
0trialba	3.9e-05	1.2e-05	1.3e-05	8e-06
0tribacillus	0.00055	3e-05	3.8e-05	0.000404
0trinema	1.6e-05	0.000104	2.5e-05	8e-06
0tronincola	0.001346	0.004118	0.001377	0.000141
0tronobacterium	0.001296	0	0	0.000217
0tronococcus	4e-06	0.000122	2.5e-05	0
0tronohydrobacter	1.6e-05	3.7e-05	1.9e-05	3e-06
0tronomo0s	2.3e-05	0	0	8e-06
0tronorubrum	0.000304	4.3e-05	9.4e-05	0.000225
0umovozyma	0	0	0	3e-06
0utella	0	0	0	0
0utilia	4e-06	6e-06	1.3e-05	0
Ndongobacter	6.2e-05	0.000335	0.000629	1.6e-05
Necropsobacter	3.1e-05	0.000493	3.1e-05	0
Negativibacillus	2.7e-05	0.000164	0.000371	6e-05
Negativicoccus	6.2e-05	0.000963	0.000585	3.8e-05
Neglecta	0.002584	0.015504	0.016811	0.001185
Neisseria	0.001116	0.003412	0.00369	0.000605
Nematocida	1.2e-05	1.2e-05	1.3e-05	1.9e-05
Neoasaia	8.2e-05	6e-06	0	2.2e-05
Neocallimastix	0.000531	0.00025	0.001075	0.000385
Neochlamydia	3.5e-05	0	3.1e-05	1.4e-05
Neofamilia	6.6e-05	0.000463	0.000578	3e-05
Neofusicoccum	1.2e-05	0	0	3e-06
Neokomagataea	4e-06	0	0	0
Neolecta	0	0	0	0
Neolentinus	0.002615	0	1.3e-05	0.000469
Neomicrococcus	0.000137	2.4e-05	6.9e-05	0.000317
Neonectria	4.7e-05	0	6e-06	1.6e-05
Neorhizobium	7.4e-05	0	1.3e-05	6e-05
Neorickettsia	0	1.8e-05	0	3e-06
Neospora	0.00338	0.000195	0.000145	0.000548
Neosynechococcus	0	1.2e-05	6e-06	0
Neptuniibacter	8e-06	4.3e-05	0	0
Neptunomo0s	0.000117	0.000225	0.000465	0.000236
Nereida	1.6e-05	1.8e-05	2.5e-05	3e-06
Nesiotobacter	0.00082	0	6e-06	0.000119
Nesterenkonia	0.00121	4.3e-05	0.000176	0.000757
Neurospora	7e-05	3e-05	9.4e-05	3.8e-05
Nevskia	4e-06	0	1.9e-05	3e-06
Niabella	0.00336	0.000134	0.001339	0.001133
Niameybacter	0.001748	0.004338	0.002515	0.000306
Niastella	0.001171	0.000956	0.000629	0.000331
Nisaea	4e-06	4.3e-05	0.000107	5e-06
Nissabacter	8e-06	4.3e-05	0	5e-06
Nitratifractor	8e-06	6e-06	3.8e-05	1.6e-05
Nitratireductor	0.00023	4.3e-05	0.000679	0.000241
Nitratiruptor	0.000882	0.001157	9.4e-05	0.000103
Nitriliruptor	0.000137	0.000146	6.9e-05	0.000366
Nitrincola	2.3e-05	0	1.9e-05	2.2e-05
Nitritalea	5.1e-05	8.5e-05	0	1.4e-05
Nitrobacter	0.00055	0	4.4e-05	0.000266
Nitrococcus	8e-06	6e-06	6e-06	5e-06
Nitrolancea	0.000663	6e-06	5.7e-05	0.000456
Nitrosococcus	0.000113	0.000286	0.001251	2.4e-05
Nitrosomo0s	0.002552	0.001188	0.002917	0.000472
Nitrosopumilus	1.2e-05	4.3e-05	4.4e-05	1.1e-05
Nitrososphaera	6.2e-05	0.000164	5.7e-05	1.6e-05
Nitrosospira	4.7e-05	0.000128	7.5e-05	0.000838
Nitrosovibrio	1.6e-05	3.7e-05	1.3e-05	1.6e-05
Nitrospi0	0.000234	0.000286	0.000119	3.3e-05
Nitrospira	0.001733	0.000439	0.001295	0.002316
Nitrospirillum	3.9e-05	6e-06	1.3e-05	2.2e-05
Niveispirillum	0	3e-05	0	5e-06
Nocardia	0.009265	0.001237	0.001855	0.008522
Nocardioides	0.008063	0.000816	0.001559	0.008007
Nocardiopsis	0.003165	0.000585	0.00083	0.004187
Nodosilinea	4e-06	0	5.7e-05	5e-06
Nodularia	0.000472	0.000116	0.00039	1.4e-05
Nonlabens	0.000574	0.000164	0.000295	0.000263
Nonomuraea	0.002549	0.000207	0.000717	0.003384
Nosema	0.000863	2.4e-05	0.000132	0.000895
Nosocomiicoccus	8.6e-05	0.000359	0.00254	3e-05
Nostoc	0.000226	0.000104	0.000377	0.000426
Novibacillus	2.7e-05	0.000268	0.00044	4.1e-05
Noviherbaspirillum	0.000539	1.8e-05	5e-05	0.000347
Novispirillum	6.2e-05	6e-06	3.1e-05	2.2e-05
Novosphingobium	0.003497	0.000426	0.000742	0.002625
Numidum	3.1e-05	0.000286	0.000283	1.6e-05
Obba	5.1e-05	2.4e-05	5e-05	4.6e-05
Obesumbacterium	0	0	0	0
Oblitimo0s	4e-06	0	9.4e-05	5e-06
Occidentia	4e-06	0	0	3e-06
Oceanibacterium	3.1e-05	1.2e-05	6e-06	3e-06
Oceanibaculum	2e-05	4.9e-05	3.8e-05	0
Oceanibulbus	4e-06	6e-06	0	0
Oceanicaulis	8e-06	4.3e-05	6e-06	1.6e-05
Oceanicoccus	0	0	6e-06	0
Oceanicola	0.001573	0.000189	2.5e-05	0.000203
Oceaniovalibus	4e-06	6e-06	0	0
Oceanisphaera	1.6e-05	0	0	0
Oceanithermus	3.1e-05	4.3e-05	3.1e-05	5.7e-05
Oceanivirga	0.000141	0.00092	1.3e-05	2.2e-05
Oceanobacillus	0.003614	0.010478	0.00496	0.002351
Oceanobacter	8e-06	0	8.8e-05	3e-05
Oceanococcus	0	0	0	0
Oceanospirillum	1.6e-05	1.2e-05	1.3e-05	5e-06
Ochrobactrum	0.000254	0.000219	0.000736	0.000472
Ochrovirga	0.000617	3e-05	0.000207	0.000195
Octadecabacter	5.5e-05	0.000104	5.7e-05	8e-06
Odontella	0	0	0	0
Odoribacter	0.004777	0.000244	0.001873	0.001513
Oenococcus	0.035817	0.002339	0.011272	0.078551
Oerskovia	0.00066	3e-05	0.000226	0.001269
Ogataea	0	6.1e-05	0	1.1e-05
Ohtaekwangia	0.000195	6e-06	0.000101	0.000117
Oidiodendron	0.000176	0	8.2e-05	5.4e-05
Okibacterium	0.000215	0	6.9e-05	0.000336
Olegusella	1.6e-05	2.4e-05	0.000346	0.000174
Oleiagrimo0s	2.3e-05	0.000134	0.000145	3.3e-05
Oleibacter	2e-05	6e-06	0	2.4e-05
Oleiphilus	4.7e-05	0.000347	0.000597	2.4e-05
Oleispira	4e-06	0	0	0
Oligella	2e-05	3.7e-05	0.00022	1.4e-05
Oligotropha	6.2e-05	0	4.4e-05	1.6e-05
Olivibacter	0.000183	6e-06	0.000107	8.9e-05
Olleya	4e-06	0	0	0
Olsenella	0.006401	0.012129	0.036671	0.022324
Ophiocordyceps	0.000289	7.3e-05	0.00017	0.0001
Ophiostoma	9.8e-05	0	0	2.7e-05
Opitutus	4.7e-05	4.3e-05	4.4e-05	8.9e-05
Orenia	0.001151	0.002839	0.001754	0.000171
Oribacterium	0.007111	0.009686	0.009449	0.005702
Orientia	2.7e-05	0	0	8e-06
Or0tilinea	0.0013	0.001419	0.000327	0.001494
Ornithinibacillus	0.000839	0.002364	0.000585	0.000534
Ornithinimicrobium	0.00016	0.00042	0.000101	0.000667
Ornithobacterium	0.000199	4.9e-05	5e-05	0.000179
Orrella	2e-05	1.2e-05	4.4e-05	0.000171
Oscillatoria	0.001038	0.000122	0.000132	0.000271
Oscillibacter	0.009324	0.06075	0.066143	0.004119
Oscillochloris	1.6e-05	2.4e-05	4.4e-05	3e-06
Ostreobium	0	6e-06	0	0
Ostreococcus	2e-05	3.7e-05	1.9e-05	1.6e-05
Ottowia	1.2e-05	1.8e-05	6e-06	3e-06
Owenweeksia	0.000222	6.1e-05	0.000119	7.1e-05
Oxalobacter	0.000137	0.000609	0.000786	4.3e-05
Oxobacter	0.004336	0.011721	0.004162	0.000369
Oxytricha	8.6e-05	0.000158	1.9e-05	0.000209
Pachysolen	0.000222	0	2.5e-05	0.0001
Pacificibacter	5.1e-05	6e-06	6e-06	3.3e-05
Pacificimo0s	2e-05	0	6e-06	2.2e-05
Pae0rthrobacter	0.000277	0.000219	0.001415	0.000643
Paenibacillus	0.076656	0.145217	0.122241	0.062879
Paeniclostridium	0.009297	0.090669	0.128653	0.000301
Paeniglutamicibacter	0.000101	1.2e-05	5.7e-05	0.000212
Paenirhodobacter	4e-06	6e-06	1.9e-05	0
Paenisporosarci0	0.000336	0.00198	0.001327	0.000469
Pajaroellobacter	3.9e-05	6e-06	0	0
Palaeococcus	3.1e-05	0	1.3e-05	0.000149
Palleronia	4e-06	0	1.3e-05	8e-06
Palmaria	0	0	0	0
Paludibacter	0.004285	0.000366	0.002389	0.001586
Paludibacterium	2e-05	0.000201	0.000283	0
Paludisphaera	4e-06	1.8e-05	1.9e-05	5e-06
Pandoraea	0.000234	0.000719	0.000849	0.000225
Pannonibacter	0.000117	0.000231	1.3e-05	8.9e-05
Pantoea	0.00313	0.005343	0.002502	0.003953
Papillibacter	0.001565	0.008553	0.007274	0.000404
Parabacteroides	0.036058	0.002681	0.015805	0.012335
Paraburkholderia	0.002065	0.001517	0.006796	0.002546
Parachlamydia	4.3e-05	8.5e-05	1.3e-05	8e-06
Paracoccidioides	7.4e-05	0	0	5e-06
Paracoccus	0.001249	0.000481	0.000855	0.0018
Parafilimo0s	0.000261	1.8e-05	0.000182	0.000171
Parageobacillus	0.000363	0.000755	0.000201	0.000133
Paraglaciecola	9.4e-05	0.000171	0.000195	0.000163
Paraliobacillus	0.000199	0.000286	0.000132	4.6e-05
Paramaledivibacter	0.001366	0.003016	0.001245	0.000146
Paramecium	4.3e-05	1.8e-05	6e-06	3e-06
Paramesorhizobium	4e-06	3.7e-05	1.9e-05	1.1e-05
Paraoerskovia	8.2e-05	6e-06	6e-06	0.000163
Parapedobacter	0.002373	1.8e-05	0.001295	0.000917
Paraphaeosphaeria	0.000105	0	5e-05	2.7e-05
Paraprevotella	0.007763	0.000353	0.002779	0.002397
Pararhizobium	8e-06	0	0	0
Pararhodospirillum	9.4e-05	0.000244	0.001069	0.000214
Parasaccharibacter	0	0	0	0
Parascardovia	0.005413	0.000433	0.002584	0.011486
Parasitella	4.3e-05	0	0	3.5e-05
Parasporobacterium	0.002002	0.005251	0.001779	0.000268
Parastagonospora	0	0	1.9e-05	3.3e-05
Parasutterella	0.000507	0.001755	0.010801	9.5e-05
Parengyodontium	0	0	0	0
Parvibaculum	2.3e-05	0	1.9e-05	2.2e-05
Parvimo0s	8.2e-05	0.001846	0.002515	4.1e-05
Parvularcula	0.00016	1.8e-05	0.000126	6.2e-05
Pasteurella	0.000562	0.000158	0.000428	0.000182
Patulibacter	0.000254	1.8e-05	0.000113	0.000141
Paucimo0s	4e-06	0	0	0
Paucisalibacillus	0.000316	0.002711	0.00122	0.000315
Paulinella	4e-06	0	0	0
Pavlova	0	0	0	0
Paxillus	2.7e-05	1.2e-05	6e-06	8e-06
Pectobacterium	0.000359	0.000597	0.000453	0.000491
Pediococcus	0.108581	0.001755	0.017767	0.097527
Pedobacter	0.009027	0.002626	0.009418	0.003625
Pedosphaera	1.6e-05	7.9e-05	0.000151	5e-06
Pelagibaca	0.000285	2.4e-05	0.000119	9.5e-05
Pelagibacterium	3.1e-05	4.9e-05	8.2e-05	0.000222
Pelagicola	1.2e-05	0	0	5e-06
Pelagirhabdus	2.3e-05	0.000353	0.00049	2.2e-05
Pelistega	4e-06	2.4e-05	6e-06	3e-06
Pelobacter	0.000382	0.000719	0.000622	0.001565
Pelodictyon	0.000242	0.000865	0.000528	4.9e-05
Pelomo0s	0.000203	1.8e-05	7.5e-05	0.000127
Pelosinus	0.003837	0.017728	0.002395	0.001025
Pelotomaculum	0.001799	0.00357	0.000383	0.000174
Peltigera	0	3e-05	6.9e-05	0
Penicilliopsis	8e-06	0	1.9e-05	5e-06
Penicillium	0.000925	0.000743	0.00093	0.000797
Peniophora	0.000211	0.000451	0.000377	0.000418
Peptoa0erobacter	0.050741	0.002096	0.007224	0.04665
Peptoclostridium	0.001382	0.010058	0.002854	0.000165
Peptococcus	0.00018	0.000792	0.00166	0.000163
Peptoniphilus	0.002849	0.008109	0.011335	0.001589
Peptostreptococcus	0.001495	0.004118	0.001691	0.000485
Perkinsus	0.000796	1.2e-05	0.000157	0.00096
Perlucidibaca	4e-06	1.2e-05	0	3e-06
Persephonella	0.000753	6.1e-05	8.8e-05	0.000125
Persicobacter	0.002197	0.000116	0.003458	0.00042
Pestalotiopsis	1.2e-05	0.000274	9.4e-05	0
Petrimo0s	0.000234	0	0.000119	5.2e-05
Petrotoga	0.000105	0.002004	0.000641	4.9e-05
Phaeobacter	4.3e-05	0	6e-06	8e-06
Phaeodactylibacter	0.000265	3e-05	0.000157	0.000431
Phaeodactylum	0.000101	3.7e-05	6e-06	4.3e-05
Phaeomoniella	0.000125	0.000311	6.3e-05	3e-06
Phaeospirillum	0.000187	0.000372	0.000126	0.000125
Phanerochaete	0	3.7e-05	1.3e-05	5e-06
Phascolarctobacterium	0.001546	0.005056	0.006589	0.001296
Phaseolibacter	0	0.000146	0	0
Phenylobacterium	4.3e-05	2.4e-05	0.000151	7.9e-05
Phialocephala	0.000242	6.1e-05	3.8e-05	7.6e-05
Phialophora	2.3e-05	6.7e-05	0.000132	1.9e-05
Phlebia	0	6e-06	0	0
Phlebiopsis	0.004367	1.2e-05	1.9e-05	0.000629
Phocaeicola	9e-05	0	5.7e-05	4.9e-05
Phocea	0.00025	0.002607	0.003282	0.000236
Phoenicibacter	4e-06	0.000177	7.5e-05	4.1e-05
Phormidesmis	0.000172	1.2e-05	0.000239	6.8e-05
Phormidium	0.000195	0.000329	5e-05	1.6e-05
Photobacterium	0.000695	0.001103	0.000924	0.000526
Photorhabdus	0.00082	0.000256	0.000107	0.000228
Phycicoccus	0.002951	4.9e-05	0.000415	0.00362
Phycisphaera	4e-06	4.9e-05	6.3e-05	2.2e-05
Phycomyces	3.1e-05	1.2e-05	0	1.4e-05
Phyllobacterium	8.2e-05	0.000201	0.000182	5.2e-05
Phytomo0s	2.3e-05	9.7e-05	1.3e-05	0
Phytophthora	0.00018	0.000299	0.000302	0.000258
Pichia	0.000156	0.000426	3.1e-05	3.3e-05
Picocystis	0	0	6e-06	5e-06
Picrophilus	1.2e-05	0	6e-06	3e-06
Pilibacter	0.000796	0.000627	0.000698	0.001323
Piloderma	3.1e-05	6.7e-05	3.8e-05	2.7e-05
Pimelobacter	0.001116	0	5e-05	0.000553
Pirellula	2.3e-05	0.000219	0.000251	1.1e-05
Piromyces	4.3e-05	0.000554	4.4e-05	0.000103
Piscibacillus	3.5e-05	0.000475	0.000484	8.7e-05
Piscicoccus	2.3e-05	4.3e-05	5.7e-05	0.000133
Pisciglobus	5.1e-05	9.1e-05	2.5e-05	4.3e-05
Piscirickettsia	8.2e-05	1.2e-05	2.5e-05	3.5e-05
Pisolithus	0.000121	3.7e-05	0.000113	0.000282
Planctomicrobium	2.7e-05	6e-06	6e-06	8e-06
Planctomyces	0.000546	7.3e-05	5e-05	0.000125
Planctopirus	1.2e-05	6e-06	3.8e-05	2.7e-05
Planifilum	0.001159	0.000189	0.000308	0.000995
Planktomari0	4e-06	0	0	0
Planktotalea	4e-06	6e-06	1.3e-05	1.6e-05
Planktothricoides	7.8e-05	4.3e-05	2.5e-05	3.5e-05
Planktothrix	0.000101	0.000152	6.9e-05	0.000174
Planobispora	6.2e-05	6.7e-05	1.9e-05	4.3e-05
Planococcus	0.001674	0.00307	0.002565	0.002435
Planomicrobium	0.000164	0.000743	0.001924	0.000108
Planomonospora	3.1e-05	0	2.5e-05	3e-05
Plantibacter	0.002467	3e-05	0.000566	0.004428
Plasmodiophora	4e-06	6e-06	6e-06	0
Plasmodium	0.001151	0.003466	0.001144	0.000236
Plasmopara	0	6e-06	0	3e-06
Pleomorphobacterium	2.7e-05	3e-05	4.4e-05	2.4e-05
Pleomorphomo0s	8.2e-05	0.000451	0.000434	0.000212
Plesiocystis	4.3e-05	8.5e-05	6e-06	1.6e-05
Plesiomo0s	0.000234	0.000426	3.1e-05	0
Pleurocapsa	6.6e-05	0	1.3e-05	7.9e-05
Pleurotus	8.2e-05	0	1.9e-05	2.2e-05
Plicaturopsis	0.000406	1.2e-05	4.4e-05	0.000152
Pluralibacter	2e-05	0.000299	4.4e-05	4.6e-05
Pneumocystis	4e-06	5.5e-05	1.9e-05	4.3e-05
Pochonia	2.3e-05	0	0	0
Podospora	0.00018	6.1e-05	0.000145	4.9e-05
Polaribacter	0.000917	0.000652	0.000233	0.000271
Polaromo0s	0.000402	0.00025	0.000547	0.000371
Polycephalomyces	0	0	0	0
Polycyclovorans	4e-06	0	0	0
Polymorphum	1.6e-05	0	1.9e-05	0.000415
Polynucleobacter	0.000105	6.1e-05	0.000132	0.00013
Polysphondylium	0.000211	6e-06	3.1e-05	0.000282
Pontibaca	8.6e-05	0	6e-06	0.000157
Pontibacillus	0.001019	0.003875	0.001018	0.002112
Pontibacter	0.000679	0.000481	0.000641	0.000217
Ponticaulis	8e-06	4.9e-05	1.3e-05	1.6e-05
Porphyra	0.000909	0.000274	0.000673	0.00026
Porphyridium	0	0	0	0
Porphyrobacter	0.000117	0.000128	0.000189	4.6e-05
Porphyromo0s	0.012563	0.001042	0.005438	0.004458
Porticoccus	0	3e-05	0	0
Poseidonocella	1.2e-05	0	1.3e-05	0.000122
Postia	2e-05	6e-06	1.3e-05	1.6e-05
Pragia	0.000164	2.4e-05	0.00022	0.000122
Prauserella	0.000503	1.2e-05	0.000207	0.001527
Prevotellamassilia	0.000605	4.3e-05	0.000402	0.00022
Pricia	2e-05	2.4e-05	1.9e-05	3e-06
Prochlorococcus	0.001846	0.000195	0.000358	0.001481
Prochlorothrix	0.00034	0	0	3.8e-05
Prolixibacter	0.002396	1.8e-05	0.00078	0.000738
Promicromonospora	0.000531	1.2e-05	0.00022	0.001516
Propionibacterium	0.025244	0.000896	0.00464	0.024903
Propionicicella	0.001218	1.8e-05	0.000182	0.001239
Propionimicrobium	0.003321	0.000225	0.000314	0.000898
Propionispira	0.002127	0.005696	0.001339	0.001608
Propionispora	0.004613	0.010625	0.001899	0.001131
Propionivibrio	0.002326	0.000433	0.000339	0.000334
Prosthecobacter	8e-06	0	3.8e-05	2.4e-05
Prosthecochloris	4.3e-05	1.2e-05	1.9e-05	1.4e-05
Prosthecomicrobium	5.5e-05	8.5e-05	0.000151	0.000152
Proteiniborus	0.002724	0.013366	0.009889	0.000309
Proteiniclasticum	0.000773	0.00343	0.001232	6.8e-05
Proteiniphilum	0.001499	0.000786	0.000868	0.00058
Proteocatella	0.000429	0.001675	0.000943	0.000179
Proteus	7e-05	0.000853	0.000905	0.000152
Protomyces	4.3e-05	6.1e-05	0.000264	3e-06
Provencibacterium	0.000859	0.005014	0.003747	0.000548
Providencia	0.000242	0.000694	0.001339	0.000648
Pseudacidovorax	0.000293	2.4e-05	0.000101	0.000106
Pseudaminobacter	4e-06	0	6e-06	1.9e-05
Pseuda0bae0	0.001467	0.000889	0.000214	0.000903
Pseudarcicella	0.000226	7.9e-05	6.9e-05	9.5e-05
Pseudarthrobacter	0.00265	1.8e-05	0.000409	0.002473
Pseudendoclonium	0	0	0	0
Pseudo-nitzschia	2.7e-05	0	0	1.6e-05
Pseudoalteromo0s	0.001709	0.003241	0.001289	0.00151
Pseudobacteriovorax	2.7e-05	0.0005	0.000346	0.000103
Pseudobacteroides	0.002143	0.008377	0.003087	0.000239
Pseudobutyrivibrio	0.005448	0.008505	0.005281	0.005843
Pseudocercospora	0.000172	0.000384	2.5e-05	3e-06
Pseudochrobactrum	8.2e-05	2.4e-05	1.3e-05	2.2e-05
Pseudoclavibacter	0.009117	0.000116	0.001157	0.008588
Pseudocohnilembus	6.6e-05	0.000122	5.7e-05	2.2e-05
Pseudodonghicola	0	2.4e-05	0	3e-06
Pseudoduganella	4e-06	1.2e-05	0	3e-06
Pseudoflavonifractor	0.001378	0.011861	0.023041	0.002893
Pseudoglutamicibacter	0	0	0	0
Pseudogulbenkiania	1.2e-05	2.4e-05	6.3e-05	2.2e-05
Pseudogymnoascus	0.000613	2.4e-05	0.000126	0.000353
Pseudohaliea	1.2e-05	0	0	5e-06
Pseudohongiella	1.2e-05	0	6e-06	3e-06
Pseudolabrys	0	0	0	0
Pseudoloma	4e-06	0	1.3e-05	0
Pseudomassariella	0	6e-06	0	8e-06
Pseudomo0s	0.012622	0.009577	0.009304	0.011676
Pseudonocardia	0.010655	0.000743	0.000968	0.002598
Pseudooceanicola	0.000258	1.2e-05	6.9e-05	0.000705
Pseudooctadecabacter	0	0	0	0
Pseudopedobacter	0.000472	0	0.000207	0.000152
Pseudopelagicola	8e-06	1.8e-05	6e-06	5e-06
Pseudophaeobacter	8e-06	2.4e-05	2.5e-05	1.4e-05
Pseudopropionibacterium	0.001393	1.2e-05	0.000182	0.001274
Pseudoramibacter	0.010561	0.00293	0.00276	0.000228
Pseudorhizobium	0	0	0	0
Pseudorhodobacter	4.7e-05	0	1.9e-05	0.000108
Pseudorhodoferax	0.000238	0	0.000119	0.000214
Pseudorhodoplanes	4e-06	0	1.3e-05	0
Pseudoruegeria	2.3e-05	0.00014	0.000119	4.3e-05
Pseudoscardovia	0.000113	0	5.7e-05	0.000607
Pseudosphingobacterium	0.000539	0.00028	0.000233	8.4e-05
Pseudospirillum	0	0	0	3e-06
Pseudothermotoga	0.000902	0.00131	9.4e-05	7.1e-05
Pseudovibrio	0.000312	0.000445	0.000509	0.000304
Pseudoxanthobacter	1.6e-05	0	2.5e-05	3e-06
Pseudoxanthomo0s	0.002451	2.4e-05	0.000233	0.00054
Pseudozobellia	0.000285	4.9e-05	0.00017	0.000111
Pseudozyma	3.1e-05	6e-06	0.000101	3e-06
Psychrilyobacter	0.000234	0.001681	0.000956	3.5e-05
Psychrobacillus	0.001436	0.001803	0.000377	0.000491
Psychrobacter	0.001553	0.000475	0.000798	0.001155
Psychroflexus	0.000987	4.9e-05	0.000176	0.000168
Psychromo0s	0.001702	0.001541	0.001062	0.000512
Psychroserpens	2.7e-05	0	6.3e-05	0.000331
Puccinia	0.000121	0.00042	0.000679	0.00038
Punctularia	4.3e-05	2.4e-05	6e-06	1.9e-05
Puniceibacterium	1.6e-05	0	2.5e-05	2.2e-05
Purpureocillium	2.3e-05	0	0	8e-06
Pusillimo0s	0.000117	0.000219	6e-06	2.4e-05
Pustulibacterium	0.000304	0	0.000138	8.9e-05
Pyramidobacter	0.000289	0.00109	0.001892	0.000258
Pyrenochaeta	0.000113	0	3.8e-05	4.3e-05
Pyrenophora	0.000301	6e-06	1.9e-05	5.7e-05
Pyrinomo0s	2.7e-05	1.2e-05	4.4e-05	1.6e-05
Pyrobaculum	0	0	0	3e-06
Pyrococcus	6.2e-05	0.000341	0.000421	6.8e-05
Pyrodictium	4e-06	0	0	0
Pyrolobus	1.2e-05	0	0	1.4e-05
Pyronema	0.002494	0	5e-05	0.001071
Pyropia	5.9e-05	0.000122	0.000245	1.6e-05
Quadrisphaera	2.7e-05	6e-06	3.8e-05	3.5e-05
Rachicladosporium	0.000105	1.2e-05	2.5e-05	6.2e-05
Rahnella	0.000144	0.000317	0.000119	0.000287
Raineyella	0.000187	0	3.8e-05	0.000548
Ralstonia	0.000367	0.000731	0.001371	0.000187
Ramlibacter	6.2e-05	1.2e-05	5e-05	3.8e-05
Raoultella	3.1e-05	0.000956	0.000207	1.9e-05
Raphidiopsis	0	0	0	0
Rappaport	3.9e-05	0	0	8e-06
Rasamsonia	1.2e-05	9.1e-05	0.000119	8e-06
Rathayibacter	0.002275	7.9e-05	0.000648	0.002709
Reichenbachiella	0.000176	6e-06	0.000251	4.1e-05
Reinekea	4e-06	0	6e-06	8e-06
Renibacterium	8e-06	0	0	3e-06
Reticulomyxa	9e-05	0.000164	8.8e-05	3.8e-05
Reyranella	0	0	0	0
Rheinheimera	0.001167	0.000292	0.000497	0.000987
Rhinocladiella	1.2e-05	0	0	1.6e-05
Rhizobacter	0.000195	2.4e-05	1.9e-05	6.8e-05
Rhizobium	0.004648	0.002601	0.003634	0.010236
Rhizoclosmatium	6.2e-05	1.2e-05	5e-05	2.4e-05
Rhizoctonia	0.000172	0.000146	5e-05	0.000393
Rhizophagus	0.000148	0.000554	3.8e-05	4.1e-05
Rhizopogon	0.001951	1.2e-05	6e-06	0.000287
Rhizopus	1.2e-05	7.9e-05	8.8e-05	3e-06
Rhodanobacter	0.001105	0.000847	0.000742	0.001369
Rhodobacter	0.000379	0.000164	0.000327	0.000442
Rhodocista	3.9e-05	1.8e-05	1.9e-05	2.2e-05
Rhodococcus	0.015955	0.003363	0.002892	0.012292
Rhodoferax	0.000269	0.000171	0.000107	0.000794
Rhodohalobacter	2.3e-05	2.4e-05	2.5e-05	1.6e-05
Rhodolu0	5.9e-05	6e-06	1.3e-05	0.000182
Rhodomicrobium	0.000187	1.2e-05	2.5e-05	0.000393
Rhodonellum	8e-06	0	6e-06	5e-06
Rhodopirellula	0.002209	0.000329	0.000692	0.001659
Rhodoplanes	1.2e-05	0	3.1e-05	3e-06
Rhodopseudomo0s	0.001366	0.000146	0.000233	0.000415
Rhodospira	2e-05	2.4e-05	2.5e-05	8e-06
Rhodospirillum	1.2e-05	9.1e-05	1.9e-05	3e-06
Rhodothermus	0.000125	0	6.9e-05	5.7e-05
Rhodovibrio	0	0	0	0
Rhodovulum	0.000219	9.1e-05	0.000428	9.8e-05
Rhynchosporium	0.000219	1.2e-05	0.000176	0.000133
Richelia	4e-06	1.2e-05	1.9e-05	0
Rickettsia	4e-06	3e-05	6.9e-05	1.4e-05
Rickettsiella	0	0	9.4e-05	6.8e-05
Riemerella	0.000804	6.7e-05	0.000277	0.000195
Rikenella	0.000574	0	0.000195	0.000157
Risungbinella	3.1e-05	0.000164	0.000566	1.9e-05
Rivularia	1.2e-05	7.3e-05	0.000264	6e-05
Robiginitalea	1.6e-05	0	3.1e-05	1.6e-05
Robiginitomaculum	0	6.7e-05	0	0
Robinsoniella	0.002537	0.016991	0.006123	0.00054
Rodentibacter	0.000269	0.000877	0.000566	7.9e-05
Romboutsia	0.001795	0.134818	0.064528	0.000426
Roseateles	7e-05	2.4e-05	3.8e-05	0.000106
Roseburia	0.008504	0.034219	0.018005	0.006321
[truncated: 935 more rows]

## Sheet: species
	MLA-9AC	LA-18AB	LA-3BC	MLA-3AC
Clostridium tyrobutyricum	11.4655	28.8583	0.272891	0.177968
Lactobacillus uvarum	12.4192	0.017624	1.82187	13.1028
Bifidobacterium subtile	12.86	0.007572	0.719003	7.15293
Bifidobacterium crudilactis	3.32492	0.063796	1.55798	12.0434
Clostridium sulfidigenes	0.001811	4.79496	6.99062	0.00035
Leuconostoc fallax	0.169056	0.00145	0.415677	9.27294
Leuconostoc mesenteroides	0.300461	0.003698	1.50539	7.349
Lactobacillus brevis	4.3909	0.00223	0.277902	1.98647
Terrisporobacter glycolicus	0.000535	4.77706	0.661133	0.000252
Clostridium beijerinckii	0.032597	0.261052	3.9893	0.014127
Others	55.035	61.2122	81.7882	48.8997
Others
	MLA-9AC	LA-18AB	LA-3BC	MLA-3AC
'Oreocnide pedunculata' witches'-broom phytoplasma	0	0	0	0
[Bacillus] agaradhaerens	0.000203	0.000658	0.000163	2.4e-05
[Bacillus] aminovorans	2e-05	0.000658	0.000761	2.4e-05
[Bacillus] clarkii	1.6e-05	0.000554	0.000629	3e-06
[Bacillus] selenitireducens	0.001007	2.4e-05	0.000101	0.000399
[Bacillus] sp. KCTC 13219	0.000195	0.000463	0.000641	0.000127
[Bacteroides] pectinophilus	5.1e-05	0.000366	6.3e-05	0.000117
[Brevibacterium] frigoritolerans	0	0	0	0
[Brevibacterium] halotolerans	0	0	0	3e-06
[Candida] arabinofermentans	0	5.5e-05	0	8e-06
[Candida] auris	0.002299	0	0	0.000518
[Candida] boidinii	0	0	0	0
[Candida] glabrata	0.000601	0.001298	0	0
[Candida] intermedia	0	0	0	0
[Candida] tanzawaensis	0	6e-06	0	5e-06
[Candida] tenuis	0	6e-06	6e-06	0
[Clostridium] aerotolerans	0.000402	0.012653	0.001075	0.000222
[Clostridium] aminophilum	0.002162	0.011532	0.009983	0.001161
[Clostridium] asparagiforme	0.000277	0.001876	0.000352	0.000325
[Clostridium] bolteae	0.00048	0.012994	0.001421	0.000309
[Clostridium] celerecrescens	0.000285	2.69236	0.02428	4.6e-05
[Clostridium] cellobioparum	0.001023	0.001322	0.001251	0.000244
[Clostridium] cellulolyticum	0.000375	0.00346	0.001194	0.000228
[Clostridium] cellulosi	0.001877	0.005909	0.005979	0.00083
[Clostridium] citroniae	0.000129	0.002504	0.000692	7.1e-05
[Clostridium] clariflavum	0.004278	0.008145	0.004526	0.00019
[Clostridium] clostridioforme	0.002353	0.01439	0.005382	0.002001
[Clostridium] cocleatum	0.000113	0.001834	0.000912	0.000187
[Clostridium] dakarense	0.000312	0.023613	0.011165	0.000108
[Clostridium] fimetarium	0.001588	0.007219	0.005344	0.000743
[Clostridium] glycyrrhizinilyticum	0	0.000335	1.3e-05	3e-06
[Clostridium] hiranonis	0.000515	0.031021	0.027668	0.000155
[Clostridium] hungatei	0.000905	0.0036	0.001829	0.000125
[Clostridium] hylemo0e	0.000359	0.002729	0.001559	0.000106
[Clostridium] indolis	6.2e-05	0.713548	0.001792	1.4e-05
[Clostridium] innocuum	4.7e-05	5.5e-05	8.8e-05	4.3e-05
[Clostridium] josui	0.000461	0.004642	0.000974	0.001472
[Clostridium] lactatifermentans	0.000121	0.00053	0.000327	0.00016
[Clostridium] lavalense	0.000363	0.003345	0.000836	1.4e-05
[Clostridium] leptum	0.00087	0.005471	0.008927	0.004192
[Clostridium] methoxybenzovorans	0.000211	0.390984	0.001025	0.000361
[Clostridium] methylpentosum	0.001046	0.004295	0.004596	0.000502
[Clostridium] neopropionicum	0.00039	0.00407	0.002156	0.000149
[Clostridium] papyrosolvens	0.007599	0.012215	0.006249	0.001106
[Clostridium] paradoxum	9.8e-05	0.001712	0.000943	0.000298
[Clostridium] polysaccharolyticum	0.000457	0.006756	0.002326	0.000206
[Clostridium] populeti	0.001819	0.005873	0.002376	0.000781
[Clostridium] propionicum	0.000453	0.005056	0.004357	0.000171
[Clostridium] purinilyticum	0.001026	0.003564	0.002138	0.00071
[Clostridium] saccharogumia	0.001023	0.002808	0.003275	0.000193
[Clostridium] saccharolyticum	0.001959	0.045167	0.002703	0.000228
[Clostridium] scindens	0.000199	0.001499	0.001848	0.000496
[Clostridium] sphenoides	7e-05	0.070644	0.001798	1.9e-05
[Clostridium] spiroforme	0.000148	0.00117	0.002119	2.4e-05
[Clostridium] sporosphaeroides	0.001616	0.012087	0.013743	0.001047
[Clostridium] stercorarium	0.000297	0.001249	0.001622	0.000106
[Clostridium] straminisolvens	0.000503	0.0012	0.000553	9.8e-05
[Clostridium] symbiosum	0.0005	0.005958	0.002559	0.000225
[Clostridium] termitidis	0.001659	0.004703	0.000792	0.0001
[Clostridium] thermoalcaliphilum	0.001335	0.002236	0.001138	6.5e-05
[Clostridium] ultunense	0.002154	0.007164	0.00281	0.000578
[Clostridium] viride	0.000277	0.004459	0.003062	0.000271
[Desulfotomaculum] guttoideum	9e-05	0.108208	0.001622	1.1e-05
[Eubacterium] angustum	0.000624	0.007469	0.005161	0.000198
[Eubacterium] brachy	0.000156	0.000603	0.000396	5.4e-05
[Eubacterium] cellulosolvens	0.000972	0.001956	0.001075	0.000301
[Eubacterium] contortum	4.7e-05	0.000177	0.000333	2.2e-05
[Eubacterium] dolichum	0.002709	0.000299	0.00093	0.007679
[Eubacterium] eligens	0.001233	0.002626	0.001176	0.001022
[Eubacterium] fissicate0	0.001233	0.000597	0.003954	0.000884
[Eubacterium] hallii	1.6e-05	0.000122	0.000201	1.6e-05
[Eubacterium] infirmum	1.6e-05	0.000201	0.00027	3.3e-05
[Eubacterium] nodatum	0.001265	0.002845	0.000541	0.00026
[Eubacterium] rectale	0.002408	0.001803	0.006067	0.000415
[Eubacterium] saphenum	1.6e-05	0.000274	0.000572	3e-06
[Eubacterium] siraeum	0.000152	0.000311	0.001018	0.000117
[Eubacterium] sulci	7.8e-05	0.000329	0.000352	3.3e-05
[Eubacterium] yurii	3.5e-05	0.00053	0.000472	5e-06
[Flexibacter] sp. ATCC 35103	4e-06	3.7e-05	0	0
[Flexibacter] sp. ATCC 35208	0.000597	6e-06	0.000239	0.000184
[Haemophilus] ducreyi	0.000148	6e-06	0.000151	0.000228
[Haemophilus] felis	2e-05	0	4.4e-05	5.4e-05
[Haemophilus] parasuis	8e-06	0.000128	1.3e-05	3e-06
[Hallella] seregens	0.002193	0	0.000761	0.000694
[Kitasatospora] papulosa	8e-06	0	0	0
[Mannheimia] succiniciproducens	8e-06	6.1e-05	1.9e-05	0
[Polyangium] brachysporum	4e-06	6e-06	6e-06	1.6e-05
[Propionibacterium] 0mnetense	4e-06	0	0	5e-06
[Pseudomo0s] cissicola	0	0	0	0
[Pseudomo0s] mesoacidophila	0.00192	0	6e-06	0.000255
[Ruminococcus] g0vus	0.001873	0.009382	0.002791	0.000296
[Ruminococcus] torques	0.001346	0.011837	0.010222	0.000732
[Scytonema hofmanni] UTEX B 1581	3.1e-05	3.7e-05	8.8e-05	0
Abiotrophia defectiva	4e-06	1.2e-05	6e-06	0
Abiotrophia sp. HMSC24B09	0.001358	1.2e-05	0.000258	0.001874
Absidia glauca	5.1e-05	1.8e-05	2.5e-05	3.3e-05
Absidia repens	7.4e-05	6e-06	4.4e-05	0.000206
Acanthamoeba castellanii	6.2e-05	6e-06	2.5e-05	4.3e-05
Acaricomes phytoseiuli	0.000164	6e-06	3.1e-05	0.000138
Acaryochloris mari0	0.000301	0.000183	0.000113	0.000174
Acaryochloris sp. CCMEE 5410	2.3e-05	1.8e-05	1.3e-05	0.0001
Acetabularia acetabulum	4e-06	0	2.5e-05	1.4e-05
Aceta0erobacterium elongatum	0.002623	0.009522	0.013919	0.000746
Acetitomaculum ruminis	0.000258	0.007055	0.000968	5.2e-05
Acetivibrio cellulolyticus	0.000558	0.003405	0.001924	0.000344
Acetivibrio ethanolgignens	0.000667	0.005367	0.002282	0.000182
Acetoa0erobium noterae	6.2e-05	9.1e-05	0.000132	3.5e-05
Acetoa0erobium sticklandii	0.000621	0.001748	0.000666	8e-06
Acetobacter aceti	6.2e-05	6.7e-05	0.00022	1.4e-05
Acetobacter cerevisiae	0	0	0	0
Acetobacter cibinongensis	1.2e-05	0	0	5e-06
Acetobacter estunensis	0	6e-06	0	0
Acetobacter fabarum	0	0	0	0
Acetobacter ghanensis	5.5e-05	0	1.9e-05	0.000165
Acetobacter indonesiensis	0	1.8e-05	0.000113	1.4e-05
Acetobacter malorum	0.000293	0	5e-05	7.3e-05
Acetobacter nitrogenifigens	8.2e-05	0	3.1e-05	3e-06
Acetobacter oki0wensis	2.3e-05	0	6e-06	9.2e-05
Acetobacter orientalis	0	6e-06	6e-06	3e-06
Acetobacter orleanensis	4e-06	0	0	3e-06
Acetobacter papayae	5.1e-05	0	4.4e-05	0.000157
Acetobacter pasteurianus	1.2e-05	0	0	1.1e-05
Acetobacter persici	4e-06	7.3e-05	3.1e-05	8e-06
Acetobacter pomorum	8e-06	1.8e-05	1.9e-05	5e-06
Acetobacter senegalensis	0	0.000238	0	8e-06
Acetobacter sp. 46_36	5.1e-05	0	3.1e-05	0.00026
Acetobacter sp. CAG:977	6.6e-05	0.001164	0.000673	3.5e-05
Acetobacter sp. SLV-7	0	0	0	3e-06
Acetobacter syzygii	0.000414	0.000311	0.001188	0.000195
Acetobacter tropicalis	1.6e-05	1.2e-05	8.8e-05	3.3e-05
Acetobacteraceae bacterium AT-5844	4.3e-05	2.4e-05	6e-06	1.1e-05
Acetobacteraceae bacterium SCN 69-10	0	0	0	0
Acetobacterium bakii	0.002256	0.004063	0.002999	0.001573
Acetobacterium dehaloge0ns	0.000394	0.001694	0.00105	0.000117
Acetobacterium wieringae	0.000726	0.002778	0.001408	0.000358
Acetobacterium woodii	0.001682	0.004813	0.002578	0.001039
Acetohalobium arabaticum	4.3e-05	0.000609	0.000239	9.2e-05
Acetomicrobium flavidum	2.7e-05	5.5e-05	0	0
Acetomicrobium hydrogeniformans	0.000141	0	0	0
Acetomicrobium mobile	0	0.000171	2.5e-05	0
Acetomicrobium thermoterrenum	0.000347	0.000512	6e-06	0
Acetonema longum	0.000273	0.001791	0.001201	0.000108
Acetothermia bacterium 64_32	4e-06	0	0	1.6e-05
Achlya hypogy0	1.2e-05	1.8e-05	2.5e-05	0
Acholeplasma axanthum	7.8e-05	0.000268	0.000182	1.1e-05
Acholeplasma brassicae	1.6e-05	3.7e-05	6e-06	8e-06
Acholeplasma equifetale	3.1e-05	0.000347	0.000239	8e-06
Acholeplasma granularum	0.0005	0.000433	0.000566	0.000472
Acholeplasma hippikon	1.6e-05	2.4e-05	5.7e-05	0.000117
Acholeplasma laidlawii	3.1e-05	0.000493	0.000402	3.5e-05
Acholeplasma modicum	7.4e-05	0.000171	0.000245	0.001662
Acholeplasma multilocale	8.6e-05	4.9e-05	8.8e-05	3.3e-05
Acholeplasma oculi	0	0	1.9e-05	1.1e-05
Acholeplasma palmae	0.000215	0.000317	0.000428	0.00022
Acholeplasma sp. CAG:878	4.3e-05	0.000122	8.2e-05	6.5e-05
Achromatium sp. WMS2	0	0	1.3e-05	5e-06
Achromatium sp. WMS3	1.2e-05	3.7e-05	6e-06	0
Achromobacter denitrificans	0	0	0	0
Achromobacter piechaudii	1.6e-05	2.4e-05	0.000327	4.9e-05
Achromobacter ruhlandii	0	0	0	3e-06
Achromobacter sp. 2789STDY5608616	0	0	0	0
Achromobacter sp. 2789STDY5608628	0	0	0	0
Achromobacter sp. AR476-2	0	0	0	0
Achromobacter sp. ATCC13047	0	6e-06	0	0
Achromobacter sp. ATCC31444	0	0	0	0
Achromobacter sp. DH1f	2e-05	0	0	3e-06
Achromobacter sp. DMS1	1.2e-05	0	6e-06	3e-06
Achromobacter sp. MFA1 R4	0	0	0	0
Achromobacter sp. Root170	8e-06	0	0	3e-06
Achromobacter sp. Root565	0	0	0	0
Achromobacter sp. Root83	0	0	0	0
Achromobacter spanius	2e-05	1.2e-05	4.4e-05	0.000103
Achromobacter xylosoxidans	0.001058	0	6.3e-05	0.000388
Acidaminobacter hydrogenoformans	0.000191	0.002699	0.001207	0.000187
Acidaminococcus fermentans	0.000566	0.004319	0.003338	0.000987
Acidaminococcus intestini	0.000461	0.000981	0.001785	0.000892
Acidaminococcus intestini CAG:325	0	0	0	0
Acidaminococcus massiliensis	0.000207	0.002607	0.002854	0.000152
Acidaminococcus sp. BV3L6	0.00025	0.000877	0.001094	0.000287
Acidaminococcus sp. CAG:542	2.3e-05	0.001298	0.000522	1.4e-05
Acidaminococcus sp. CAG:917	0.000507	0.000597	0.000717	0.00048
Acidaminococcus sp. D21	0.000956	0.00078	1.9e-05	1.4e-05
Acidaminococcus sp. HPA0509	0	0	0	0
Acidaminococcus timonensis	0.000164	0.001718	0.002194	6.8e-05
Acidianus hospitalis	0	0	0	0
Acidianus manzaensis	7.8e-05	1.2e-05	3.1e-05	5e-06
Acidibacillus ferrooxidans	0.000125	0.000463	0.00066	7.6e-05
Acidiferrobacter thiooxydans	2.7e-05	0.000152	3.1e-05	0
Acidihalobacter ferrooxidans	3.1e-05	6.7e-05	1.3e-05	8e-06
Acidihalobacter prosperus	6.2e-05	3e-05	7.5e-05	0.000675
Acidilobus saccharovorans	0	0	0	3e-06
Acidilobus sp. 7A	0	0	0	0
Acidimicrobium ferrooxidans	1.2e-05	0	1.3e-05	1.9e-05
Acidimicrobium sp. BACL19 MAG-120924-bin39	0	6e-06	6e-06	0
Acidimicrobium sp. BACL27 MAG-120823-bin4	4e-06	6e-06	0	0
Acidiphilium cryptum	2e-05	1.8e-05	6e-06	5e-06
Acidiphilium multivorum	0.000258	8.5e-05	0.000578	0.000941
Acidiphilium sp. CAG:727	0.000164	0.000585	0.000428	1.9e-05
Acidiphilium sp. JA12-A1	0	0	0	1.1e-05
Acidipropionibacterium acidipropionici	0.003911	3e-05	0.000578	0.00654
Acidipropionibacterium jensenii	0.000101	3.7e-05	9.4e-05	0.000331
Acidipropionibacterium thoenii	0.000589	1.8e-05	0.000107	0.00045
Acidisphaera rubrifaciens	4e-06	0	1.3e-05	5e-06
Acidithiobacillales bacterium SM1_46	0	0	0	0
Acidithiobacillales bacterium SM23_46	1.2e-05	0	0	5e-06
Acidithiobacillus albertensis	0	0	0	0
Acidithiobacillus caldus	1.2e-05	6e-06	1.3e-05	2.7e-05
Acidithiobacillus ferrivorans	1.2e-05	2.4e-05	0	5e-06
Acidithiobacillus ferrooxidans	1.2e-05	0	0	0
Acidithiobacillus thiooxidans	1.6e-05	6e-06	6e-06	2.7e-05
Acidithrix ferrooxidans	2.7e-05	1.8e-05	6.3e-05	5.2e-05
Acidobacteria bacterium 13_1_20CM_2_55_15	0	0	0	0
Acidobacteria bacterium 13_1_20CM_2_57_8	4e-06	0	0	0
Acidobacteria bacterium 13_1_20CM_2_60_10	0	0	0	0
Acidobacteria bacterium 13_1_20CM_2_68_14	0	0	0	0
Acidobacteria bacterium 13_1_20CM_2_68_7	5.5e-05	0.000244	0.000327	1.6e-05
Acidobacteria bacterium 13_1_20CM_3_53_8	3.9e-05	4.3e-05	2.5e-05	1.9e-05
Acidobacteria bacterium 13_1_20CM_4_56_7	3.9e-05	6.1e-05	1.3e-05	0.000176
Acidobacteria bacterium 13_1_20CM_58_21	1.2e-05	0	0	1.1e-05
Acidobacteria bacterium 13_1_40CM_2_56_11	0	0	0	0
Acidobacteria bacterium 13_1_40CM_2_56_5	4e-06	0	3.1e-05	0
Acidobacteria bacterium 13_1_40CM_2_60_7	4e-06	0	0	0
Acidobacteria bacterium 13_1_40CM_2_68_5	0	0	0	3e-06
Acidobacteria bacterium 13_1_40CM_3_55_6	0.000398	0	0.000101	0.000114
Acidobacteria bacterium 13_1_40CM_3_56_11	4e-06	0	0	0
Acidobacteria bacterium 13_1_40CM_3_65_5	0	0	0	0
Acidobacteria bacterium 13_1_40CM_4_57_6	0	0	0	0
Acidobacteria bacterium 13_1_40CM_4_58_4	6.2e-05	0	1.9e-05	0.000892
Acidobacteria bacterium 13_1_40CM_4_61_5	4e-06	0	6e-06	0
Acidobacteria bacterium 13_1_40CM_56_16	0	0	0	0
Acidobacteria bacterium 13_2_20CM_2_57_6	4e-06	0	1.3e-05	5e-06
Acidobacteria bacterium 13_2_20CM_2_66_4	8e-06	0	6e-06	1.1e-05
Acidobacteria bacterium 13_2_20CM_56_17	4e-06	0	6e-06	0
Acidobacteria bacterium 13_2_20CM_58_27	0.000683	1.8e-05	1.9e-05	7.1e-05
Acidobacteria bacterium DSM 100886	3.5e-05	0	1.9e-05	4.1e-05
Acidobacteria bacterium KBS 146	3.5e-05	0	1.3e-05	1.6e-05
Acidobacteria bacterium Mor1	6.6e-05	0.00014	0.000132	2.4e-05
Acidobacteria bacterium OLB17	8e-06	3e-05	0.000176	5e-06
Acidobacteria bacterium RBG_13_68_16	8e-06	0.000171	0.000453	2.2e-05
Acidobacteria bacterium RBG_16_64_8	0	4.3e-05	0.000119	1.1e-05
Acidobacteria bacterium RBG_16_70_10	0.000246	0.000122	6.3e-05	0.000195
Acidobacteria bacterium RIFCSPLOWO2_02_FULL_59_13	1.6e-05	0	1.3e-05	5e-06
Acidobacteria bacterium RIFCSPLOWO2_02_FULL_60_20	1.2e-05	0	6e-06	1.1e-05
Acidobacteria bacterium RIFCSPLOWO2_02_FULL_61_28	8e-06	6e-06	1.9e-05	3e-06
Acidobacteria bacterium RIFCSPLOWO2_02_FULL_65_29	1.6e-05	6e-06	1.3e-05	0
Acidobacteria bacterium RIFCSPLOWO2_02_FULL_67_21	0	0	0	0
Acidobacteria bacterium RIFCSPLOWO2_12_FULL_54_10	4e-06	0	0	3e-06
Acidobacteria bacterium RIFCSPLOWO2_12_FULL_59_11	0	0	0	0
Acidobacteria bacterium RIFCSPLOWO2_12_FULL_60_22	0	0	0	3e-06
Acidobacteria bacterium RIFCSPLOWO2_12_FULL_66_10	0	0	0	0
Acidobacteria bacterium RIFCSPLOWO2_12_FULL_67_14	0	1.2e-05	1.9e-05	0
Acidobacteria bacterium RIFCSPLOWO2_12_FULL_67_14b	4e-06	4.9e-05	1.9e-05	3.5e-05
Acidobacteria bacterium SCN 69-37	2.3e-05	0.00011	0.000214	2.2e-05
Acidobacteriaceae bacterium KBS 83	8e-06	0.000268	6e-06	1.4e-05
Acidobacteriaceae bacterium KBS 89	4e-06	0	4.4e-05	1.9e-05
Acidobacteriaceae bacterium KBS 96	0.000129	0.000219	0.00044	6.2e-05
Acidobacteriaceae bacterium TAA166	0.000433	6e-06	0.00022	0.000163
Acidobacteriaceae bacterium URHE0068	2.7e-05	6e-06	0	1.1e-05
Acidobacteriales bacterium 13_2_20CM_55_8	0.001327	0	0.000145	0.001223
Acidobacteriales bacterium 59-55	4e-06	0.000231	3.8e-05	1.1e-05
Acidobacterium ailaaui	3.9e-05	0.000104	1.9e-05	3.5e-05
Acidobacterium capsulatum	5.1e-05	6e-06	3.1e-05	2.4e-05
Acidocella aminolytica	0	1.8e-05	4.4e-05	3e-06
Acidocella facilis	9e-05	0	6.9e-05	5.7e-05
Acidocella sp. MX-AZ02	4e-06	0	0	0
Acidomo0s methanolica	0	0	1.9e-05	0
Acidomyces richmondensis	8e-06	1.8e-05	0.000119	5e-06
Acidothermus cellulolyticus	0.000261	1.8e-05	6e-06	7.3e-05
Acidovorax ave0e	0.000261	0	0	5.4e-05
Acidovorax caeni	0.003801	0	0	0.000594
Acidovorax cattleyae	2e-05	0	0	1.4e-05
Acidovorax citrulli	6.2e-05	0	1.3e-05	6e-05
Acidovorax delafieldii	0.00016	0	5e-05	6.5e-05
Acidovorax konjaci	8e-06	6e-06	0	0
Acidovorax oryzae	0	0	6e-06	0
Acidovorax sp. GW101-3H11	8e-06	0	0	0
Acidovorax sp. JHL-3	1.2e-05	0	0	2.2e-05
Acidovorax sp. JHL-9	0	0	0	0
Acidovorax sp. JS42	0	0	0	3e-06
Acidovorax sp. KKS102	0	0	0	0
Acidovorax sp. Leaf160	0	0	0	0
Acidovorax sp. MR-S7	0	6e-06	0	5e-06
Acidovorax sp. NO-1	0	4.3e-05	5e-05	8e-06
Acidovorax sp. RAC01	4e-06	0	6e-06	0
Acidovorax sp. Root219	4e-06	0	0	0
Acidovorax sp. Root70	6.6e-05	0	6e-06	3e-06
Acidovorax sp. SCN 68-22	0	0	6e-06	0
Acidovorax sp. SD340	4e-06	1.2e-05	0	3e-06
Acidovorax valerianellae	4e-06	0	0	5e-06
Acidovorax wautersii	4e-06	0	0	0
Aciduliprofundum boonei	0.000105	0	4.4e-05	2.4e-05
Aciduliprofundum sp. MAR08-339	0	6e-06	1.9e-05	3e-06
Acinetobacter albensis	0	0	0	0
Acinetobacter baumannii	0.000644	0.000786	0.00093	0.000594
Acinetobacter baylyi	0	0	0	0
Acinetobacter beijerinckii	0	0	0	0
Acinetobacter bereziniae	0	0	6e-06	0
Acinetobacter bohemicus	9e-05	1.2e-05	0	3e-06
Acinetobacter boissieri	5.5e-05	1.8e-05	5.7e-05	1.9e-05
Acinetobacter bouvetii	0	6e-06	0	0
Acinetobacter brisouii	0	0	0	0
Acinetobacter calcoaceticus	0	4.9e-05	1.3e-05	3e-06
Acinetobacter celticus	4e-06	1.8e-05	5e-05	1.4e-05
Acinetobacter equi	0	0	0	0
Acinetobacter gandensis	1.2e-05	0	0	1.9e-05
Acinetobacter genomosp. 33YU	0	3e-05	1.9e-05	3e-06
Acinetobacter gerneri	3.9e-05	6e-06	2.5e-05	2.4e-05
Acinetobacter guillouiae	3.5e-05	0.000171	1.9e-05	0
Acinetobacter gyllenbergii	0	0	0	0
Acinetobacter haemolyticus	1.2e-05	0	2.5e-05	1.1e-05
Acinetobacter harbinensis	0	0	0	3e-06
Acinetobacter idrijaensis	0	0	1.3e-05	3e-06
Acinetobacter indicus	4e-06	0	6e-06	8e-06
Acinetobacter johnsonii	3.5e-05	0	6e-06	3e-06
Acinetobacter junii	0	6e-06	5e-05	0
Acinetobacter kookii	0	0	0	0
Acinetobacter kyonggiensis	0	0	0	0
Acinetobacter larvae	2.7e-05	6e-06	0	4.1e-05
Acinetobacter lwoffii	0.000109	6e-06	8.8e-05	6.5e-05
Acinetobacter nectaris	9.8e-05	2.4e-05	0.000126	8.9e-05
Acinetobacter nosocomialis	0.001936	0	3.1e-05	0.000304
Acinetobacter parvus	4e-06	1.8e-05	0	3e-06
Acinetobacter pittii	0	0.00106	0.000251	0
Acinetobacter proteolyticus	0	0	0	0
Acinetobacter qingfengensis	3.1e-05	1.2e-05	1.3e-05	0.0001
Acinetobacter radioresistens	4e-06	0	0.000101	1.6e-05
Acinetobacter rudis	4e-06	0	6e-06	0
Acinetobacter schindleri	1.2e-05	1.2e-05	7.5e-05	5e-06
Acinetobacter seifertii	0	6e-06	0	0
Acinetobacter seohaensis	8e-06	2.4e-05	3.1e-05	2.7e-05
Acinetobacter soli	0.000199	6e-06	6.9e-05	0.000144
Acinetobacter sp. 1179249	0	0	0	0
Acinetobacter sp. 1281984	0	0	0	0
Acinetobacter sp. 1294596	0	0	0	0
Acinetobacter sp. 1295259	0	0	6e-06	0
Acinetobacter sp. 1566109	0	0	0	0
Acinetobacter sp. 1578804	0	0	0	0
Acinetobacter sp. 243_ASPC	8e-06	0	1.3e-05	3e-06
Acinetobacter sp. 263903-1	0	0	0	0
Acinetobacter sp. 26B2	0	0	0	0
Acinetobacter sp. 38-8	0	0	0	0
Acinetobacter sp. 39-4	0	0	0	0
Acinetobacter sp. 479375	0	0	0	0
Acinetobacter sp. 51m	0	0	0	0
Acinetobacter sp. 796380-1375	0	0	0	0
Acinetobacter sp. 869535	0	0	0	0
Acinetobacter sp. 983759	0	0	6e-06	0
Acinetobacter sp. A47	0	0	0	0
Acinetobacter sp. ADP1	0	0	0	0
Acinetobacter sp. AG1	0	0	0	0
Acinetobacter sp. ANC 3789	0	0	0	3e-06
Acinetobacter sp. ANC 3880	0	0	0	0
Acinetobacter sp. ANC 3929	1.6e-05	0	0	0
Acinetobacter sp. ANC 4105	0	0	0	0
Acinetobacter sp. ANC 4149	0	0	6e-06	0
Acinetobacter sp. ANC 4945	4e-06	0	6e-06	1.1e-05
Acinetobacter sp. ANC 5600	0	0	0	0
Acinetobacter sp. AR2-3	0	0	1.9e-05	3e-06
Acinetobacter sp. ATCC 27244	0	0	0	0
Acinetobacter sp. BMW17	4e-06	0	0	0
Acinetobacter sp. CAG:196	3.1e-05	5.5e-05	5e-05	1.9e-05
Acinetobacter sp. CAG:196_36_41	8e-06	0.000152	0.000176	0
Acinetobacter sp. CIP-A165	8e-06	0	1.3e-05	3e-06
Acinetobacter sp. CIP 101934	0	0	0	0
Acinetobacter sp. CIP 101966	0	0	0	8e-06
Acinetobacter sp. CIP 102082	0	0	0	0
Acinetobacter sp. CIP 102129	0	0	6e-06	0
Acinetobacter sp. CIP 102136	0	1.2e-05	1.3e-05	0
Acinetobacter sp. CIP 102159	0	0	0	0
Acinetobacter sp. CIP 102529	0	0	0	0
Acinetobacter sp. CIP 110321	0	0	0	0
Acinetobacter sp. CIP 51.11	0	0	1.3e-05	3e-06
Acinetobacter sp. CIP 53.82	1.2e-05	1.8e-05	6e-06	0
Acinetobacter sp. CIP 56.2	0	0	0	0
Acinetobacter sp. CIP 64.2	0	0	0	0
Acinetobacter sp. CIP 64.7	0	0	0	0
Acinetobacter sp. CIP 70.18	0	0	0	0
Acinetobacter sp. CIP A162	0	0	0	0
Acinetobacter sp. COS3	0	4.9e-05	0.000151	0
Acinetobacter sp. DSM 11652	4e-06	0	0	5e-06
Acinetobacter sp. FDAARGOS_131	0	0	0	0
Acinetobacter sp. GG2	0	0	0	0
Acinetobacter sp. HA	0	0	0	0
Acinetobacter sp. HR7	0.000125	6e-06	5e-05	3.8e-05
Acinetobacter sp. LCT-H3	0	0	0	0
Acinetobacter sp. Leaf130	0	0	0	0
Acinetobacter sp. MDS7A	4e-06	0	0	3e-06
Acinetobacter sp. MF4640	0	0	0	0
Acinetobacter sp. MF4642	0	0	0	0
Acinetobacter sp. MN12	2.3e-05	0	0	0
Acinetobacter sp. NCu2D-2	8e-06	0	6e-06	0
Acinetobacter sp. NIPH 1847	0	0	0	0
Acinetobacter sp. NIPH 1867	0	0.000189	2.5e-05	0
Acinetobacter sp. NIPH 2168	0	0	0	0
Acinetobacter sp. NIPH 2171	0	0	0	0
Acinetobacter sp. NIPH 284	8e-06	0	0	5e-06
Acinetobacter sp. NIPH 298	0	0.000177	0	0
Acinetobacter sp. NIPH 542	0	0	0	0
Acinetobacter sp. NIPH 713	0	0	0	0
Acinetobacter sp. NIPH 758	0	0	0	0
Acinetobacter sp. NIPH 809	0	0	0	0
Acinetobacter sp. NIPH 899	8e-06	6e-06	0.00022	3e-06
Acinetobacter sp. P8-3-8	2.3e-05	1.2e-05	0	0.000149
Acinetobacter sp. RIFCSPHIGHO2_12_41_5	0	0	0	0
Acinetobacter sp. SFA	0	0	6e-06	0
Acinetobacter sp. SFB	0	0	0	0
Acinetobacter sp. SFC	0	8.5e-05	1.3e-05	0
Acinetobacter sp. SFD	0	0	0	3e-06
Acinetobacter sp. TG2027	0	0	0	0
Acinetobacter sp. TGL-Y2	0.000418	6e-06	0	4.6e-05
Acinetobacter sp. TTH0-4	4e-06	2.4e-05	0.000113	0
Acinetobacter sp. UNC436CL71CviS28	0	0	0	0
Acinetobacter sp. Ver3	0	0	0	0
Acinetobacter sp. VT 511	4e-06	0.000128	6e-06	0
Acinetobacter sp. WC-141	0	0	0	3e-06
Acinetobacter sp. WC-323	0	0	0	0
Acinetobacter sp. WCHA30	0	0	6e-06	0
Acinetobacter sp. WCHA34	8e-06	0	0	0
Acinetobacter sp. WCHA60	0	0.000347	3.1e-05	0
Acinetobacter sp. yr461	0	0	0	0
Acinetobacter sp. YZS-X1-1	0	0	6e-06	0
Acinetobacter tandoii	4e-06	0	0	0
Acinetobacter towneri	0	0	0	5e-06
Acinetobacter ursingii	1.6e-05	0	6e-06	5e-06
Acinetobacter venetianus	0	0	1.3e-05	0
Acremonium chrysogenum	4e-06	0	0	5e-06
Actibacterium atlanticum	0	0	6e-06	5e-06
Actinoalloteichus cyanogriseus	0.000476	4.3e-05	5.7e-05	0.000168
Actinoalloteichus hymeniacidonis	6.6e-05	0.00064	1.3e-05	4.3e-05
Actinoalloteichus spitiensis	7e-05	0	6.3e-05	0.00035
Actinobacillus capsulatus	4.7e-05	4.3e-05	3.8e-05	3e-06
Actinobacillus equuli	0	0	0	0
Actinobacillus minor	0.000129	0.000183	4.4e-05	1.6e-05
Actinobacillus pleuropneumoniae	3.9e-05	8.5e-05	1.9e-05	6e-05
Actinobacillus succinogenes	0	1.2e-05	0	1.1e-05
Actinobacillus ureae	4e-06	0	0	0
Actinobacteria bacterium 13_1_20CM_3_68_9	4e-06	0.000128	2.5e-05	3e-06
Actinobacteria bacterium 13_1_20CM_3_71_11	8e-06	6e-06	0	5e-06
Actinobacteria bacterium 13_1_20CM_4_68_12	4e-06	0	0	0
Actinobacteria bacterium 13_1_20CM_4_69_9	0	1.2e-05	0	3e-06
Actinobacteria bacterium 13_1_40CM_66_12	0.000246	0.000506	1.9e-05	8e-06
Actinobacteria bacterium 13_2_20CM_2_66_6	0	0.000231	0.000195	1.1e-05
Actinobacteria bacterium 13_2_20CM_2_71_6	0.000125	1.8e-05	0.000119	3e-05
Actinobacteria bacterium 13_2_20CM_2_72_6	4e-06	0	6e-06	0
Actinobacteria bacterium 13_2_20CM_68_14	0	0	0	0
Actinobacteria bacterium 66_15	7.8e-05	0.00014	0.000145	7.6e-05
Actinobacteria bacterium 69-20	0.000105	5.5e-05	6.9e-05	0.000138
Actinobacteria bacterium CG2_30_50_142	0.000199	3e-05	0.000119	6.2e-05
Actinobacteria bacterium DSM 45722	5.9e-05	1.2e-05	6e-06	0.00013
Actinobacteria bacterium GWC2_53_9	0.000355	1.8e-05	3.1e-05	8.7e-05
Actinobacteria bacterium IMCC26207	0	0.000122	6e-06	8e-06
Actinobacteria bacterium IMCC26256	5.5e-05	8.5e-05	6e-06	3e-05
Actinobacteria bacterium OK006	0.002498	0	6e-06	0.00035
Actinobacteria bacterium OK074	0.000878	1.8e-05	5.7e-05	0.000561
Actinobacteria bacterium OV320	4e-06	0	6e-06	3e-06
Actinobacteria bacterium OV450	4e-06	0	6e-06	0
Actinobacteria bacterium RBG_13_35_12	2e-05	5.5e-05	1.3e-05	0
Actinobacteria bacterium RBG_13_55_18	0	0	0	0
Actinobacteria bacterium RBG_13_63_9	4e-06	0	0	0
Actinobacteria bacterium RBG_16_64_13	2.3e-05	0.000177	0.00027	1.1e-05
Actinobacteria bacterium RBG_16_67_10	8e-06	0	6e-06	1.6e-05
Actinobacteria bacterium RBG_16_67_15	0	0	3.1e-05	0
Actinobacteria bacterium RBG_16_68_12	8e-06	0	0	3e-06
Actinobacteria bacterium RBG_16_68_21	4e-06	1.2e-05	1.3e-05	2.7e-05
Actinobacteria bacterium RBG_16_70_17	4e-06	6e-06	1.9e-05	5e-06
Actinobacteria bacterium RBG_19FT_COMBO_36_27	1.6e-05	4.9e-05	0	2.7e-05
Actinobacteria bacterium RBG_19FT_COMBO_70_19	0.000437	0	1.3e-05	7.1e-05
Actinobacteria bacterium SCGC AG-212-D09	4e-06	0	0	0
Actinobacteria bacterium UC5.1-1B11	0.000425	6.7e-05	0.000107	0.000865
actinobacterium acAcidi	0.000261	0.000378	6e-06	3e-06
actinobacterium acAMD-2	0	6e-06	6e-06	5e-06
actinobacterium acAMD-5	0.000601	6e-06	6.9e-05	0.000588
actinobacterium acIB-AMD-7	0	0	0	0
actinobacterium acMicro-4	0.000866	1.2e-05	5e-05	0.000512
actinobacterium LLX17	0.002377	1.8e-05	0.000409	0.001565
actinobacterium SCGC AAA027-L06	4e-06	0	0	0
Actinobaculum massiliense	0.000226	0.000177	0.000283	0.000491
Actinobaculum sp. oral taxon 183	0.000386	1.8e-05	0.000151	0.000252
Actinobaculum suis	0.000382	4.9e-05	0.000189	0.000648
Actinocatenispora sera	0.000355	6e-06	0.000132	0.001085
Actinokineospora bangkokensis	1.6e-05	0	6e-06	3.8e-05
Actinokineospora enzanensis	4.7e-05	1.2e-05	0	1.4e-05
Actinokineospora i0gensis	3.5e-05	0.000183	0.000145	4.6e-05
Actinokineospora spheciospongiae	0.000222	6e-06	1.9e-05	3.8e-05
Actinokineospora terrae	0.000554	1.2e-05	4.4e-05	8.1e-05
Actinomadura atramentaria	6.2e-05	6e-06	3.1e-05	0.000252
Actinomadura chibensis	6.6e-05	0	3.1e-05	0.000122
Actinomadura echinospora	5.5e-05	1.8e-05	0.000176	0.000136
Actinomadura flavalba	5.9e-05	1.2e-05	1.3e-05	5.4e-05
Actinomadura formosensis	3.1e-05	0	1.9e-05	0.000168
Actinomadura hibisca	8.2e-05	0	5.7e-05	0.000263
Actinomadura kijaniata	8.6e-05	1.8e-05	3.1e-05	0.000149
Actinomadura lati0	1.2e-05	4.3e-05	2.5e-05	2.4e-05
Actinomadura macra	9e-05	5.5e-05	1.9e-05	0.000209
Actinomadura madurae	6.2e-05	1.8e-05	3.8e-05	0.00016
Actinomadura oligospora	3.5e-05	1.2e-05	5.7e-05	0.000152
Actinomadura rifamycini	0.00039	1.2e-05	1.9e-05	0.000182
Actinomadura rubrobrunea	9e-05	0	1.3e-05	7.6e-05
Actinomadura sp. CNU-125	0.000336	1.2e-05	6.3e-05	0.000127
Actinomyces cardiffensis	7e-05	4.3e-05	9.4e-05	0.000217
Actinomyces coleocanis	0.001553	6e-06	3.1e-05	0.000298
Actinomyces dentalis	1.2e-05	0	5e-05	3.3e-05
Actinomyces georgiae	4e-06	0	1.3e-05	2.4e-05
Actinomyces gerencseriae	0.001585	1.8e-05	0.000107	0.000537
Actinomyces glycerinitolerans	0.000784	9.1e-05	4.4e-05	0.000485
Actinomyces graevenitzii	0.000523	4.3e-05	0.000258	0.001033
Actinomyces israelii	0.001062	9.1e-05	0.000402	0.003848
Actinomyces johnsonii	0.000148	0	6.9e-05	0.00023
Actinomyces marimammalium	0.000164	0	6.9e-05	0.00029
Actinomyces massiliensis	0.001413	0.000164	0.000289	0.00112
Actinomyces 0eslundii	0.000289	4.3e-05	0.000113	0.000306
Actinomyces 0sicola	0.000987	1.2e-05	0.000358	0.002267
Actinomyces odontolyticus	0.001276	0.005909	0.00706	0.002617
Actinomyces oris	0.001046	1.2e-05	9.4e-05	0.000499
Actinomyces polynesiensis	0.006225	6e-06	0.001364	0.009002
Actinomyces provencensis	0.017672	0.000152	0.001559	0.007953
Actinomyces radicidentis	4e-06	0	1.9e-05	5.2e-05
Actinomyces radingae	4e-06	7.3e-05	3.8e-05	1.1e-05
Actinomyces ruminicola	8.6e-05	5.5e-05	3.8e-05	0.000233
Actinomyces slackii	0.000101	0.000183	0.000163	0.000103
Actinomyces sp. HMSC035G02	0.000168	0	7.5e-05	0.000415
Actinomyces sp. HMSC065F11	0.000995	0	3.1e-05	0.000293
Actinomyces sp. HMSC065F12	0.000121	6e-06	0.000132	0.000388
Actinomyces sp. HPA0247	0.000148	0	3.1e-05	0.000331
Actinomyces sp. ICM47	8e-06	4.3e-05	5.7e-05	3e-06
Actinomyces sp. Marseille-P2825	3.9e-05	0	0	8e-06
Actinomyces sp. Marseille-P3257	0.000558	1.2e-05	0.000101	0.000621
Actinomyces sp. oral taxon 170	5.5e-05	6e-06	3.1e-05	2.2e-05
Actinomyces sp. oral taxon 178	0.000117	6e-06	0.000126	0.00039
Actinomyces sp. oral taxon 180	0	0	0	5e-06
Actinomyces sp. oral taxon 181	3.1e-05	0	0	4.1e-05
Actinomyces sp. oral taxon 414	0.000129	2.4e-05	4.4e-05	0.000258
Actinomyces sp. oral taxon 448	0.000141	6.7e-05	0.000163	0.000336
Actinomyces sp. oral taxon 849	4e-06	0	0	3e-06
Actinomyces sp. ph3	1.2e-05	0	6e-06	1.9e-05
Actinomyces sp. pika_114	4.3e-05	0	6e-06	3e-05
Actinomyces sp. S6-Spd3	8e-06	0	1.3e-05	3e-05
Actinomyces sp. VUL4_1	0	6e-06	0	0
Actinomyces sp. VUL4_2	8e-06	2.4e-05	0	0
Actinomyces sp. VUL4_3	0.000137	2.4e-05	6.9e-05	7.9e-05
Actinomyces sp. VUL7	8.6e-05	9.7e-05	3.1e-05	0.000212
Actinomyces succiniciruminis	0.000371	7.9e-05	0.000434	0.000694
Actinomyces suimastitidis	0.001542	0	0.000119	0.001044
Actinomyces timonensis	0.001491	5.5e-05	0.000585	0.001603
Actinomyces turicensis	0.000351	1.2e-05	4.4e-05	0.000439
Actinomyces uri0e	0	0	1.3e-05	1.4e-05
Actinomyces urogenitalis	0.000976	6.1e-05	0.000635	0.000751
Actinomyces vaccimaxillae	0.000187	2.4e-05	6.9e-05	0.000377
Actinomycetaceae bacterium BA112	4e-06	0	0	0
Actinomycetales bacterium JB111	3.1e-05	1.8e-05	5e-05	0.000119
Actinomycetospora chiangmaiensis	0.000105	1.8e-05	3.1e-05	0.000179
Actinophytocola xanthii	2e-05	0	6e-06	3e-06
Actinophytocola xinjiangensis	8.6e-05	3.7e-05	8.2e-05	5.7e-05
Actinoplanes awajinensis	8e-06	3.7e-05	2.5e-05	4.1e-05
Actinoplanes derwentensis	0.000125	6e-06	4.4e-05	0.000174
Actinoplanes friuliensis	3.5e-05	0	1.9e-05	0.000108
Actinoplanes globisporus	6.2e-05	1.2e-05	5e-05	0.000233
Actinoplanes missouriensis	3.9e-05	0	1.9e-05	0.000125
Actinoplanes philippinensis	2.3e-05	3.7e-05	0.000666	1.9e-05
Actinoplanes rectilineatus	0.000183	3.7e-05	4.4e-05	0.000591
Actinoplanes sp. N902-109	2.7e-05	6e-06	2.5e-05	3e-05
Actinoplanes sp. SE50/110	0.000379	1.8e-05	1.9e-05	0.000138
Actinoplanes sp. TFC3	3.9e-05	0.000262	6e-06	3e-05
Actinoplanes subtropicus	5.9e-05	4.3e-05	1.9e-05	2.7e-05
Actinoplanes utahensis	7.4e-05	3e-05	3.1e-05	4.9e-05
Actinopolymorpha alba	0.000617	4.9e-05	0.000207	0.001318
Actinopolymorpha cephalotaxi	3.5e-05	0	3.1e-05	2.2e-05
Actinopolymorpha singaporensis	0.000156	0	8.8e-05	0.00048
Actinopolyspora alba	6.6e-05	0	0	3.5e-05
Actinopolyspora halophila	0.000324	6e-06	1.9e-05	9.2e-05
Actinospica robiniae	0.000308	1.2e-05	3.8e-05	0.000274
Actinosporangium sp. NRRL B-3428	8e-06	6e-06	6e-06	3e-06
Actinosynnema mirum	9e-05	0	4.4e-05	0.000298
Actinosynnema sp. ALI-1.44	0.002392	6e-06	2.5e-05	0.000746
Actinotalea fermentans	0.000125	1.2e-05	3.1e-05	0.000187
Actinotalea ferrariae	7e-05	1.2e-05	1.3e-05	3.5e-05
Actinotignum schaalii	0.000195	3.7e-05	6.9e-05	0.000599
Actinotignum uri0le	0.000183	2.4e-05	5.7e-05	0.000488
Acuticoccus yangtzensis	0	0	0	3e-06
Acytostelium subglobosum	4.3e-05	2.4e-05	6.3e-05	0.000182
Adhaeribacter aquaticus	0.000269	0	0.000163	0.0001
Adlercreutzia equolifaciens	0.000609	0.000286	0.000314	0.000323
Advenella kashmirensis	2e-05	0.000122	2.5e-05	1.1e-05
Aequorivita capsosiphonis	0.000199	0.000353	0.000226	7.6e-05
Aequorivita soesokkakensis	0	6e-06	0.000101	0
Aequorivita sublithincola	4e-06	0	0	3e-06
Aequorivita viscosa	4e-06	0	0	0
Aequorivita vladivostokensis	0	0	0	0
Aeribacillus pallidus	8e-06	0.000378	0.000698	8e-06
Aerococcus christensenii	0.002365	0.000183	5.7e-05	0.000762
Aerococcus sp. HMSC062B07	0.000398	0	1.3e-05	8.9e-05
Aerococcus sp. HMSC06H08	0	0	0	0
Aerococcus sp. HMSC075D05	0	0	0	5e-06
Aerococcus sp. HMSC10H05	3.1e-05	0	0	3e-05
Aerococcus suis	0.000457	0.000219	0.000295	0.000133
Aerococcus uri0e	2.3e-05	1.2e-05	6.9e-05	0.000127
Aerococcus uri0eequi	0.00016	0.000274	0.000327	0.002172
Aerococcus uri0ehominis	9.8e-05	9.7e-05	7.5e-05	0.00016
Aerococcus viridans	0.001034	0.000396	0.001364	0.006058
Aeromicrobium choa0e	0.000312	0	5.7e-05	0.000174
Aeromicrobium erythreum	8e-06	6e-06	3.8e-05	5.2e-05
Aeromicrobium massiliense	5.1e-05	3.7e-05	6.3e-05	0.000149
Aeromicrobium sp. Leaf289	2.3e-05	0	1.3e-05	8e-06
Aeromicrobium sp. Root236	1.2e-05	1.2e-05	3.1e-05	1.4e-05
Aeromicrobium sp. Root344	0.000476	2.4e-05	6.9e-05	0.000851
Aeromicrobium sp. Root472D3	0.000265	0	0.000107	9.2e-05
Aeromicrobium sp. Root495	1.6e-05	6e-06	0	2.4e-05
Aeromo0s aquatica	0	6e-06	0	0
Aeromo0s australiensis	3.1e-05	0	0	8e-06
Aeromo0s bestiarum	0	6e-06	0	0
Aeromo0s caviae	0	0.000896	8.2e-05	0
Aeromo0s dhakensis	0	0	0	8e-06
Aeromo0s diversa	0	0	0	0
Aeromo0s encheleia	0	0	0	0
Aeromo0s enteropelogenes	0.000172	0	0	3e-06
Aeromo0s finlandiensis	0	3e-05	0.00017	0
Aeromo0s fluvialis	1.6e-05	5.5e-05	0	0
Aeromo0s hydrophila	8.2e-05	6.7e-05	1.3e-05	0.000133
Aeromo0s media	0	3e-05	8.8e-05	0
Aeromo0s molluscorum	0	0	0	8e-06
Aeromo0s piscicola	0	0	0	0
Aeromo0s popoffii	0	0	0	5e-06
Aeromo0s rivuli	2.3e-05	0	0	0
Aeromo0s salmonicida	3.9e-05	7.9e-05	2.5e-05	3e-06
Aeromo0s schubertii	4.7e-05	0	0	5e-06
Aeromo0s simiae	8e-06	1.8e-05	1.3e-05	5e-06
Aeromo0s sobria	0	0	0	0
Aeromo0s sp. 62-46	0	0	0	0
Aeromo0s sp. DNP9	0	0	0	0
Aeromo0s sp. EERV15	0	0	0	0
Aeromo0s sp. L_1B5_3	0	0	1.3e-05	5e-06
Aeromo0s sp. RU39B	2.3e-05	0.00014	0	2.2e-05
Aeromo0s sp. YN13HZO-058	0.000172	0	5.7e-05	6e-05
Aeromo0s sp. ZOR0001	0	0	0	3e-06
Aeromo0s sp. ZOR0002	0	0	0	0
Aeromo0s taiwanensis	0	0	6e-06	0
Aeromo0s tecta	0	0	0	0
Aeromo0s veronii	2.7e-05	0.000152	5.7e-05	6e-05
Aeropyrum pernix	0	0	6e-06	5e-06
Aestuariibacter aggregatus	0	0	2.5e-05	5e-06
Aestuariibacter salexigens	0	0.000414	0.000402	1.6e-05
Aestuariimicrobium kwangyangense	0.000242	1.2e-05	8.8e-05	0.00051
Aestuariivita boseongensis	0	6e-06	1.3e-05	0
Afifella mari0	0	0.00014	4.4e-05	0
Afifella pfennigii	0	0	1.3e-05	8e-06
Afipia broomeae	0	0	0	3e-06
Afipia felis	8e-06	1.8e-05	8.2e-05	2.2e-05
Afipia massiliensis	0	0	0	0
Afipia sp. 62-7	8e-06	0	6e-06	2.7e-05
Afipia sp. 64-13	0.000183	0	3.1e-05	3.3e-05
Afipia sp. GAS231	8e-06	0.000201	0.000226	3e-06
Afipia sp. P52-10	1.2e-05	1.2e-05	1.9e-05	2.7e-05
Afipia sp. Root123D2	4e-06	0	1.3e-05	2.7e-05
Agaricus bisporus	8e-06	0	1.3e-05	5e-06
Agarivorans albus	4e-06	6e-06	0	3e-06
Agarivorans gilvus	0	7.9e-05	0.000396	0
Aggregatibacter actinomycetemcomitans	2.3e-05	6.7e-05	0.000534	0
Aggregatibacter aphrophilus	8e-06	1.2e-05	4.4e-05	1.6e-05
Aggregatibacter segnis	0	6e-06	0	0
Aggregatibacter sp. oral taxon 458	4e-06	0	0	8.9e-05
Agreia bicolorata	3.9e-05	0.000268	0.000295	1.9e-05
Agreia pratensis	4.7e-05	0	1.9e-05	6e-05
Agreia sp. Leaf210	0.000281	0	5.7e-05	0.000773
Agreia sp. Leaf244	0.00016	0	6.3e-05	0.000607
Agreia sp. Leaf283	5.5e-05	4.9e-05	2.5e-05	0.000263
Agreia sp. VKM Ac-2052	0.000609	0	3.1e-05	0.00038
Agrobacterium albertimagni	5.1e-05	1.8e-05	3.8e-05	0.000241
Agrobacterium genomosp. 2	2e-05	0.000164	0.000239	3e-06
Agrobacterium genomosp. 5	9.8e-05	0	0.000126	0.000526
Agrobacterium genomosp. 6	4e-06	0	1.3e-05	3e-06
Agrobacterium genomosp. 7	0.000566	0.000201	0.000635	0.00048
Agrobacterium genomosp. 9	0	6.1e-05	1.3e-05	1.6e-05
Agrobacterium larrymoorei	1.2e-05	0	1.3e-05	3e-06
Agrobacterium rhizogenes	0.000187	0	2.5e-05	1.6e-05
Agrobacterium rubi	0	0	0	5e-06
Agrobacterium sp. ATCC 31749	3.1e-05	4.3e-05	0.000277	0
Agrobacterium sp. D14	0	0	0	0
Agrobacterium sp. DSM 25558	0	6e-06	2.5e-05	0
Agrobacterium sp. DSM 25559	0	0	0	0
Agrobacterium sp. IP I-671	0	0	0	0
Agrobacterium sp. SUL3	3.9e-05	0	6e-06	5e-06
Agrobacterium tumefaciens	2e-05	6e-06	0.000258	3.3e-05
Agrobacterium vitis	6.2e-05	7.9e-05	2.5e-05	5e-06
Agrococcus baldri	0.001042	2.4e-05	0.000163	0.001386
Agrococcus carbonis	2e-05	6e-06	1.9e-05	5.7e-05
Agrococcus casei	0.000152	6e-06	4.4e-05	0.000315
Agrococcus jejuensis	5.5e-05	0	5.7e-05	0.00019
Agrococcus lahaulensis	0.000332	0	0.000126	0.000401
Agrococcus pavilionensis	0.000203	0	1.9e-05	2.4e-05
Agrococcus sp. Marseille-P2731	3.9e-05	0.00025	0.000207	6.2e-05
Agromyces aureus	0.000156	1.2e-05	3.1e-05	0.000502
Agromyces cerinus	0.000542	1.2e-05	0.000113	0.000927
Agromyces flavus	8e-06	0	0	2.2e-05
Agromyces italicus	6.6e-05	0	3.8e-05	0.00023
Agromyces sp. CF514	2.7e-05	0	6e-06	3.5e-05
Agromyces sp. Leaf222	3.9e-05	0	3.8e-05	6.5e-05
Agromyces sp. NDB4Y10	0.000722	1.8e-05	0.000195	0.001654
Agromyces sp. Root1464	4e-06	0	0	1.6e-05
Agromyces sp. Root81	0.00018	6e-06	0.000101	0.000724
Agromyces sp. Soil535	3.1e-05	0	6e-06	7.1e-05
Agromyces subbeticus	3.1e-05	1.2e-05	6e-06	0.000144
Ahrensia kielensis	3.1e-05	0	0	2.7e-05
Ahrensia mari0	0	1.2e-05	2.5e-05	5e-06
Ahrensia sp. 13_GOM-1096m	0	0	0	0
Ahrensia sp. R2A130	4e-06	4.3e-05	3.8e-05	0
Aidingimo0s halophila	1.2e-05	4.9e-05	0.000289	3e-06
Akkermansia glycaniphila	5.5e-05	4.3e-05	1.9e-05	2.2e-05
Akkermansia muciniphila	0.00018	3e-05	7.5e-05	6.5e-05
Akkermansia muciniphila CAG:154	6.6e-05	5.5e-05	1.3e-05	1.1e-05
Akkermansia sp. 54_46	0	0	0	0
Akkermansia sp. CAG:344	1.2e-05	1.8e-05	3.1e-05	5e-06
Albidiferax sp. OV413	6.6e-05	1.2e-05	3.8e-05	0.000249
Albimo0s pacifica	4e-06	1.2e-05	6.3e-05	8e-06
Albugo laibachii	2.3e-05	7.9e-05	5e-05	2.7e-05
Alcaligenes faecalis	0	6e-06	0.000176	1.4e-05
Alcanivorax dieselolei	8e-06	2.4e-05	3.1e-05	1.1e-05
Alcanivorax hongdengensis	6.2e-05	0.000274	0.000578	6e-05
Alcanivorax jadensis	0	0	0	0
Alcanivorax pacificus	1.2e-05	6e-06	0	1.1e-05
Alcanivorax sp. 0p_24	0	0	0	0
Alcanivorax sp. NBRC 102024	0	0	0	0
Alcanivorax sp. P2S70	0	0	0	0
Alcanivorax sp. PN-3	0	3.7e-05	0	0
Algibacter alginicilyticus	4.7e-05	1.2e-05	4.4e-05	4.6e-05
Algibacter lectus	9.8e-05	9.1e-05	8.8e-05	1.1e-05
Algibacter pectinivorans	0	4.9e-05	3.8e-05	3e-05
Algibacter sp. SK-16	0.000141	0	5.7e-05	1.9e-05
Algicola sagamiensis	2e-05	0.000292	0.000245	3e-06
Algiphilus aromaticivorans	2e-05	0	0	5e-06
Algoriella xinjiangensis	8e-06	6e-06	0.000358	3e-06
Algoriphagus alkaliphilus	2e-05	0.000177	0.00027	1.4e-05
Algoriphagus aquimarinus	0.000363	0	0.000132	8.4e-05
Algoriphagus boritolerans	4e-06	1.8e-05	0	3e-06
Algoriphagus faecimaris	0.000137	6e-06	4.4e-05	3.8e-05
Algoriphagus halophilus	1.2e-05	3.7e-05	6e-06	3e-06
Algoriphagus hitonicola	0.00018	6e-06	5.7e-05	2.4e-05
Algoriphagus locisalis	1.2e-05	6e-06	3.1e-05	2.7e-05
Algoriphagus machipongonensis	2.7e-05	0	1.3e-05	8e-06
Algoriphagus mannitolivorans	0	0	0	5e-06
Algoriphagus marincola	4.3e-05	1.8e-05	3.1e-05	1.4e-05
Algoriphagus ornithinivorans	0.000281	0	0.000145	0.000108
Algoriphagus sp. A40	1.2e-05	0.000171	0.000126	3.3e-05
Algoriphagus sp. am2	4e-06	1.2e-05	1.9e-05	3.5e-05
Algoriphagus sp. M8-2	0.000441	0	0.000145	8.1e-05
Algoriphagus sp. NH1	0.000332	4.3e-05	0.000314	0.000141
Algoriphagus terrige0	3.5e-05	0.001267	3.1e-05	3e-06
Algoriphagus vanfongensis	9e-05	0	1.9e-05	3e-05
Algoriphagus zhangzhouensis	0.000203	0	0.000132	0.000117
Aliagarivorans marinus	0	0	0	3e-06
Aliagarivorans taiwanensis	0.000222	0	7.5e-05	7.3e-05
Alicycliphilus denitrificans	0	3.7e-05	7.5e-05	0
Alicycliphilus sp. 69-12	0	0	0	0
Alicycliphilus sp. EPL6	4e-06	1.8e-05	6e-06	5e-06
Alicyclobacillus acidiphilus	0.000207	0.000262	0.000239	3.3e-05
Alicyclobacillus acidocaldarius	0.000371	0.000378	0.000119	0.000136
Alicyclobacillus acidoterrestris	0.000121	0.000244	0.000119	7.1e-05
Alicyclobacillus contami0ns	0.000191	0.00028	0.000314	4.1e-05
Alicyclobacillus ferrooxydans	5.9e-05	0.000286	8.8e-05	0.000306
Alicyclobacillus herbarius	9e-05	2.4e-05	0.000509	2.7e-05
Alicyclobacillus hesperidum	8e-06	0	1.3e-05	0
Alicyclobacillus kakegawensis	2.7e-05	6.7e-05	6e-06	6.8e-05
Alicyclobacillus macrosporangiidus	0.000242	4.9e-05	0.000107	0.000146
Alicyclobacillus mali	0.000207	0.000463	1.3e-05	9.2e-05
Alicyclobacillus pomorum	0.000519	0.001212	0.000151	1.1e-05
Alicyclobacillus sendaiensis	2e-05	3e-05	6e-06	0
Alicyclobacillus shizuokensis	1.2e-05	0.000262	0.000402	3e-06
Alicyclobacillus sp. RIFOXYA1_FULL_53_8	8e-06	0.00011	0.000107	1.4e-05
Alicyclobacillus sp. USBA-503	2e-05	6e-06	0	3e-06
Alicyclobacillus tengchongensis	8.2e-05	0	1.3e-05	0.000193
Alicyclobacillus vulca0lis	4e-06	0.000116	6.9e-05	3.8e-05
Aliicoccus persicus	0.001268	0.000871	0.000327	0.00115
Aliifodinibius roseus	4.3e-05	8.5e-05	0.000333	1.4e-05
Aliiglaciecola lipolytica	2.3e-05	6e-06	6e-06	4.1e-05
Aliiroseovarius crassostreae	0	0	6e-06	0
Aliiroseovarius sediminilitoris	0.000129	7.3e-05	4.4e-05	4.3e-05
Aliivibrio fischeri	0.001827	7.9e-05	0.000365	0.000353
Aliivibrio logei	0	0	0	3e-06
Aliivibrio salmonicida	5.5e-05	8.5e-05	0.000654	3e-06
Aliivibrio wodanis	4e-06	1.2e-05	1.9e-05	5e-06
Alishewanella aestuarii	0	0	0	0
Alistipes finegoldii	0.000921	1.8e-05	0.000176	0.00023
Alistipes ihumii	0.000964	6.7e-05	0.000428	0.000304
Alistipes indistinctus	0.000827	0.000104	0.000679	0.000312
Alistipes obesi	0.001202	4.9e-05	0.000409	0.000418
Alistipes onderdonkii	4e-06	0	0	0
Alistipes putredinis	0.000152	6e-06	3.8e-05	3e-05
Alistipes putredinis CAG:67	0	0	0	3e-06
Alistipes senegalensis	0.000765	4.3e-05	0.000352	0.000334
Alistipes shahii	0.001745	3e-05	0.000428	0.001819
Alistipes sp. 56_11	0	0	0	0
Alistipes sp. 56_sp_Nov_56_25	4e-06	4.9e-05	0	3e-06
Alistipes sp. 58_9_plus	0.000273	4.3e-05	7.5e-05	0.000136
Alistipes sp. AL-1	1.2e-05	0	1.3e-05	0
Alistipes sp. CAG:157	0	0.000597	0.001226	0
Alistipes sp. CAG:268	0.000726	0	0.000541	0.000369
Alistipes sp. CAG:29	1.2e-05	0.000231	0.000151	3e-06
Alistipes sp. CAG:435	0.004406	2.4e-05	0.001496	0.001725
Alistipes sp. CAG:514	0.000902	0.00014	0.000679	0.000412
Alistipes sp. CAG:53	0	0	6e-06	4.6e-05
Alistipes sp. CAG:831	0.001495	0.000244	0.000893	0.000477
Alistipes sp. CHKCI003	0.00096	4.3e-05	0.000409	0.000521
Alistipes sp. HGB5	4e-06	0	1.3e-05	8e-06
Alistipes sp. Marseille-P2431	0.000984	6e-06	0.000428	0.000353
Alistipes sp. ZOR0009	0.000312	0.000238	0.000358	0.000171
Alistipes timonensis	0.000246	1.2e-05	0.000176	0.000119
Aliterella atlantica	0	2.4e-05	1.9e-05	5e-06
Alkalibacillus haloalkaliphilus	0.00096	6.1e-05	0.000107	0.000906
Alkalibacter saccharofermentans	0.000351	0.002626	0.000446	9.2e-05
Alkalibacterium gilvum	0.000215	3.7e-05	8.8e-05	0.000298
Alkalibacterium pelagium	7.4e-05	0.000183	5e-05	6.8e-05
Alkalibacterium putridalgicola	8e-06	3e-05	6e-06	5e-06
Alkalibacterium sp. 20	0.002486	0.00014	0.000528	0.001733
Alkalibacterium sp. AK22	7e-05	7.3e-05	3.1e-05	0.00051
Alkalibacterium subtropicum	6.2e-05	7.9e-05	0.000101	0.000201
Alkalibacterium thalassium	1.2e-05	5.5e-05	0.000138	0.000393
Alkaliflexus imshenetskii	0.00025	1.8e-05	0.000119	0.000103
Alkalilimnicola ehrlichii	4e-06	0	0	2.2e-05
Alkalimo0s amylolytica	0	6e-06	1.9e-05	0
Alkaliphilus metalliredigens	0.000944	0.003174	0.00122	0.000198
Alkaliphilus oremlandii	0.001081	0.005026	0.004244	4.3e-05
Alkaliphilus peptidifermentans	0.000944	0.001712	0.00088	7.9e-05
Alkaliphilus transvaalensis	0.00215	0.006391	0.003923	0.001505
Alkalitalea saponilacus	0.000496	9.1e-05	0.000201	0.000233
Alkanindiges illinoisensis	0	6e-06	0	3e-06
Alkanindiges sp. H1	0	2.4e-05	0	0
Allisonella histaminiformans	0.000734	0.003101	0.004652	0.000564
Alloactinosynnema album	3.5e-05	0	4.4e-05	4.1e-05
Alloactinosynnema iranicum	0.000141	1.8e-05	6e-06	9.5e-05
Alloactinosynnema sp. L-07	3.1e-05	0	1.3e-05	3e-06
Allobaculum stercoricanis	0.000831	0.000481	0.00027	0.000475
Allochromatium vinosum	8e-06	0	6e-06	0.00032
Allofrancisella guangzhouensis	0	0	0	0
Allofustis seminis	5.9e-05	8.5e-05	0.000182	8.7e-05
Alloiococcus otitis	0.000195	9.1e-05	0.000182	0.001763
Allokutzneria albata	0.000137	6e-06	6.9e-05	0.0001
Allomyces macrogynus	0.000125	0	0	7.6e-05
Alloprevotella rava	0.005269	4.3e-05	0.00227	0.001738
Alloprevotella tannerae	0.002818	1.2e-05	0.00115	0.000895
Allosali0ctinospora lopnorensis	6.2e-05	3.7e-05	3.1e-05	4.1e-05
Alloscardovia criceti	0.001951	0.000146	0.000886	0.004119
Alloscardovia macacae	0.003107	4.9e-05	0.000792	0.003924
Alloscardovia omnicolens	0.003641	6.1e-05	0.000604	0.004187
Alloscardovia sp. HMSC034E08	0.000882	0.000615	0.000207	0.000889
alpha proteobacterium AAP38	2e-05	0	1.9e-05	5.4e-05
alpha proteobacterium AAP81b	0	0	0	1.4e-05
alpha proteobacterium BAL199	8e-06	0	6e-06	8e-06
alpha proteobacterium HIMB114	0	0	0	3e-06
alpha proteobacterium HIMB5	4e-06	0	4.4e-05	0.001171
alpha proteobacterium HIMB59	1.2e-05	8.5e-05	0.000132	5e-06
alpha proteobacterium Mf 1.05b.01	0	4.3e-05	6e-06	0
alpha proteobacterium Q-1	0	0	0	0
alpha proteobacterium QL1	0	0	0	0
alpha proteobacterium U9-1i	8e-06	3e-05	1.9e-05	0
Alphaproteobacteria bacterium 13_1_20CM_3_64_12	4e-06	0	0	0
Alphaproteobacteria bacterium 13_2_20CM_2_64_7	1.2e-05	6e-06	0.000182	5e-06
Alphaproteobacteria bacterium 33-17	0	0	0	0
Alphaproteobacteria bacterium 40-19	0	0	0	0
Alphaproteobacteria bacterium 41-28	1.2e-05	6e-06	0	3e-05
Alphaproteobacteria bacterium 43-37	2.7e-05	0	5.7e-05	0.000111
Alphaproteobacteria bacterium 62-8	2.3e-05	0	2.5e-05	0
Alphaproteobacteria bacterium 64-11	2e-05	3e-05	0.000226	5e-06
Alphaproteobacteria bacterium 64-6	0	0	0	0
Alphaproteobacteria bacterium 65-37	0	3.7e-05	6e-06	3e-06
Alphaproteobacteria bacterium 65-7	0	0	0	0
Alphaproteobacteria bacterium AO1-B	0	0	0	0
Alphaproteobacteria bacterium BRH_c36	0.000336	0	0.000101	0.000588
Alphaproteobacteria bacterium CG1_02_46_17	0	0	0	0
Alphaproteobacteria bacterium GWF2_58_20	2e-05	0	0	0
Alphaproteobacteria bacterium MedPE-SWcel	0	0	0	0
Alphaproteobacteria bacterium RIFCSPHIGHO2_12_FULL_63_12	0	0	0	3e-06
Alphaproteobacteria bacterium RIFCSPHIGHO2_12_FULL_66_14	0	0	0	0
Alphaproteobacteria bacterium RIFOXYD12_FULL_60_8	0	0	1.3e-05	0
Altererythrobacter atlanticus	0	0	6e-06	0
Altererythrobacter dongtanensis	4e-06	0	6e-06	0
Altererythrobacter epoxidivorans	0	0	0	3e-06
Altererythrobacter ishigakiensis	0	0	6e-06	0
Altererythrobacter 0mhicola	0	6e-06	0	0
Altererythrobacter sp. 66-12	0	0	6e-06	5e-06
Altererythrobacter sp. MH-B5	8e-06	3e-05	0	5e-06
Altererythrobacter sp. Root672	0.000215	0	0.000214	3e-05
Altererythrobacter troitsensis	0	0	0	0
Alteribacillus bidgolensis	0.000141	0.000493	5.7e-05	8e-06
Alteribacillus iranensis	7.8e-05	4.3e-05	0.000258	3e-05
Alteribacillus persepolensis	1.6e-05	0.00025	0.000176	2.4e-05
Alter0ria alter0ta	0	0	6e-06	3e-06
Alteromo0daceae bacterium Bs12	2.7e-05	1.8e-05	2.5e-05	6.2e-05
Alteromo0daceae bacterium Bs31	4e-06	0.00014	5e-05	3e-06
Alteromo0daceae bacterium XY-R5	8e-06	0	0	5e-06
Alteromo0dales bacterium BS08	4.3e-05	7.3e-05	0.000176	1.4e-05
Alteromo0dales bacterium TW-7	4e-06	0	0	0
Alteromo0s australica	1.2e-05	6e-06	0	5e-06
Alteromo0s lipolytica	0.000269	2.4e-05	0.000113	0.00019
Alteromo0s macleodii	0.000375	0.000195	0.000962	0.000287
Alteromo0s mari0	0	0	0	0
Alteromo0s mediterranea	0.002654	1.8e-05	5e-05	0.000464
Alteromo0s 0phthalenivorans	4e-06	0	0	0
Alteromo0s sp. ALT199	0	0	0	0
Alteromo0s sp. Mex14	0	0	6e-06	3e-06
Alteromo0s sp. 0p_26	0	6e-06	6e-06	3e-06
Alteromo0s sp. V450	0	6e-06	6e-06	0
Alteromo0s stellipolaris	4e-06	0	0	0
Altibacter lentus	7.8e-05	0	3.8e-05	2.4e-05
Alysiella crassa	0	3e-05	0	8e-06
Amanita muscaria	0.002072	6e-06	2.5e-05	0.000136
Amantichitinum ursilacus	1.2e-05	2.4e-05	3.1e-05	1.4e-05
Aminiphilus circumscriptus	0.000254	0.000213	0.000289	0.000938
Aminobacter aminovorans	0.000199	6e-06	2.5e-05	0.0001
Aminobacter sp. J41	4e-06	0	6e-06	8e-06
Aminobacter sp. Root100	0	3e-05	5e-05	8e-06
Aminobacterium colombiense	3.9e-05	0.000225	0.000251	1.1e-05
Aminobacterium mobile	3.9e-05	0.00039	0.000295	1.4e-05
Aminomo0s paucivorans	0.000164	0.000378	3.8e-05	0.000146
Ammonifex degensii	0	3e-05	1.9e-05	1.1e-05
Amorphus coralli	0	0	0	3e-06
Amphiamblys sp. WSBS2006	0	0	0	3e-06
Amphibacillus jilinensis	0.000332	0.001468	0.001842	8.9e-05
Amphibacillus marinus	0.000133	0.000908	0.00061	6.8e-05
Amphibacillus sediminis	0.000148	0.000627	0.000295	7.3e-05
Amphibacillus xylanus	4.7e-05	0.000719	0.000673	4.3e-05
Amphritea atlantica	0	0	0	0
Amphritea japonica	0	7.9e-05	4.4e-05	3e-06
Amycolatopsis alba	8e-06	0	0	1.4e-05
Amycolatopsis australiensis	0	1.2e-05	8.8e-05	3e-06
Amycolatopsis azurea	1.6e-05	0	6e-06	3.8e-05
Amycolatopsis balhimyci0	0.000195	0	1.3e-05	6.5e-05
Amycolatopsis benzoatilytica	5.5e-05	0	3.1e-05	0.00023
Amycolatopsis coloradensis	1.2e-05	2.4e-05	0.000126	3e-06
Amycolatopsis decaplani0	4e-06	0	0	3e-06
Amycolatopsis halophila	0.000269	6e-06	4.4e-05	0.000431
Amycolatopsis japonica	4e-06	0	0	0
Amycolatopsis jejuensis	3.1e-05	3e-05	6e-06	8e-06
Amycolatopsis lactamdurans	4e-06	0	0	0
Amycolatopsis mari0	1.2e-05	6e-06	6e-06	4.3e-05
Amycolatopsis mediterranei	2.7e-05	6e-06	3.8e-05	9.5e-05
Amycolatopsis methanolica	1.6e-05	0	6e-06	2.7e-05
Amycolatopsis nigrescens	9e-05	2.4e-05	3.8e-05	0.000195
Amycolatopsis orientalis	5.1e-05	6e-06	1.3e-05	2.2e-05
Amycolatopsis pretoriensis	4e-06	0	0	1.4e-05
Amycolatopsis regifaucium	8e-06	0	0	0
Amycolatopsis rifamycinica	0	0	0	3e-06
Amycolatopsis rubida	8e-06	0	6e-06	0
Amycolatopsis saalfeldensis	8e-06	0	1.3e-05	5e-06
Amycolatopsis sacchari	8.2e-05	6e-06	6e-06	6.2e-05
Amycolatopsis sp. ATCC 39116	4.7e-05	0	1.3e-05	0.000179
Amycolatopsis sp. CB00013	0	0	0	0
Amycolatopsis sp. M39	0	0	0	0
Amycolatopsis taiwanensis	0.000324	1.2e-05	6.3e-05	0.000339
Amycolatopsis thermoflava	8e-06	0	0	4.6e-05
Amycolatopsis tolypomyci0	4.7e-05	1.2e-05	1.3e-05	0.000146
Amycolatopsis vancoresmyci0	4e-06	0	0	3e-06
Amycolatopsis xylanica	3.5e-05	1.2e-05	0	1.6e-05
A0bae0 cylindrica	3.1e-05	0	0	1.9e-05
A0bae0 sp. 37	0	0	0	0
A0bae0 sp. 4-3	0	0	0	0
A0bae0 sp. 90	1.2e-05	6e-06	0	1.4e-05
A0bae0 sp. CRKS33	4e-06	6e-06	0	0
A0bae0 sp. LE011-02	0	0	0	0
A0bae0 sp. MDT14b	4e-06	0	0	0
A0bae0 sp. PCC 7108	2e-05	4.9e-05	7.5e-05	0
A0bae0 sp. WA102	0	0	0	0
A0bae0 variabilis	0	0	0	0
A0eroarcus burkinensis	0.000254	0.000554	8.8e-05	3e-06
A0erobacillus alkalidiazotrophicus	0.001089	0.006037	0.010857	0.00058
A0erobacillus alkalilacustris	0.000714	0.004307	0.000572	2.2e-05
A0erobacillus arsenicisele0tis	4.7e-05	0.000463	0.000333	2.7e-05
A0erobacillus macyae	0.000101	2.4e-05	4.4e-05	2.4e-05
A0erobacillus sp. NB2006	0.001842	0.001042	0.002226	0.000412
A0erobiospirillum succiniciproducens	0.000117	0.000225	0.000339	0.000244
A0erobium acetethylicum	0.000753	0.006165	0.004049	0.000353
A0erobranca californiensis	0.000152	0.000853	0.000189	7.6e-05
A0erobranca gottschalkii	0.000129	0.001017	0.001301	8.1e-05
A0erococcus hydroge0lis	7.8e-05	0.002748	0.001044	1.6e-05
A0erococcus lactolyticus	0.00231	0.000481	0.000214	0.000296
A0erococcus mediterraneensis	0.000796	0.000146	0.000119	0.000724
A0erococcus obesiensis	0	9.7e-05	6.9e-05	0
A0erococcus prevotii	6.6e-05	0.000158	0.000497	0.000247
A0erococcus provenciensis	3.9e-05	9.1e-05	2.5e-05	3.8e-05
A0erococcus rubiinfantis	0.000133	0.000426	0.000138	1.1e-05
A0erococcus senegalensis	8e-06	0.000146	3.1e-05	1.1e-05
A0erococcus sp. HMSC065G05	0	0	0	0
A0erococcus sp. HMSC068A02	3.9e-05	0	0	1.4e-05
A0erococcus sp. HMSC075B03	2e-05	0	0	0
A0erococcus sp. Marseille-P2143	0.00057	0.000682	3.8e-05	5e-06
A0erococcus sp. SB3	8e-06	6e-06	0.000283	0
A0erococcus tetradius	0.000195	0.000164	8.2e-05	0.00013
A0erococcus vagi0lis	0	3e-05	3.1e-05	4.1e-05
A0erocolum0 aminovalerica	0.008098	0.006086	0.003565	0.000119
A0erocolum0 jejuensis	0.01046	0.029748	0.005771	0.000418
A0erocolum0 xylanovorans	0.000863	0.008876	0.003942	0.000374
A0erofustis stercorihominis	0.002517	0.001755	0.001697	0.000884
A0eroglobus gemi0tus	0.000219	0.000585	0.001396	6e-05
A0eroli0ceae bacterium 46_22	0	0.00014	6e-06	3e-06
A0erolinea sp. 4484_236	5.1e-05	7.3e-05	6e-06	0
A0erolinea thermolimosa	0.000519	3e-05	0.000119	0.000241
A0erolinea thermophila	7.8e-05	0	0.000145	6.2e-05
A0erolineaceae bacterium 4572_32.1	4e-06	0.000122	5e-05	1.1e-05
A0erolineaceae bacterium 4572_32.2	3.1e-05	0	6e-06	4.9e-05
A0erolineaceae bacterium 4572_5.1	8e-06	1.8e-05	6.9e-05	3e-05
A0erolineaceae bacterium 4572_5.2	3.9e-05	0.000171	0.000151	5.7e-05
A0erolineaceae bacterium 4572_78	7e-05	1.8e-05	2.5e-05	0.000309
A0erolineaceae bacterium oral taxon 439	5.1e-05	0.000512	0.000302	6e-05
A0erolineae bacterium 49_20	4e-06	0	1.9e-05	3e-06
A0erolineae bacterium CG1_02_58_13	4e-06	0	0	8e-06
A0erolineae bacterium CG2_30_57_67	2.3e-05	0.000177	0.000189	2.2e-05
A0erolineae bacterium CG2_30_58_95	4e-06	7.3e-05	0.000176	3e-06
A0erolineae bacterium CG2_30_64_16	2e-05	9.7e-05	0.000157	3e-05
A0erolineae bacterium SG8_19	0.000141	0.00025	1.3e-05	3e-06
A0erolineae bacterium SM23_ 63	5.5e-05	3.7e-05	1.3e-05	0.000217
A0erolineae bacterium SM23_84	2e-05	1.8e-05	6e-06	3e-06
A0erolineae bacterium UTCFX1	0.000484	6e-06	0.000302	0.000146
A0erolineae bacterium UTCFX2	2e-05	1.8e-05	2.5e-05	2.4e-05
A0erolineae bacterium UTCFX3	0.000468	0	1.3e-05	0.00029
A0eromassilibacillus senegalensis	0.005339	0.046257	0.06967	0.003688
A0eromassilibacillus sp. Marseille-P3371	0.003872	0.036449	0.043951	0.002836
A0eromusa acidaminophila	0.000855	0.000774	0.001226	4.1e-05
A0eromyces robustus	8.2e-05	0.00011	0.000176	3.3e-05
A0eromyxobacter dehaloge0ns	8e-06	6e-06	0	1.4e-05
A0eromyxobacter sp. Fw109-5	6.2e-05	5.5e-05	5e-05	0.000127
A0eromyxobacter sp. K	0	3e-05	0	0
A0eromyxobacter sp. PSR-1	0	6e-06	0	0
A0eromyxobacter sp. RBG_16_69_14	1.2e-05	0	1.3e-05	1.1e-05
A0erophaga thermohalophila	0.001612	0.00014	0.000648	0.000621
A0erorhabdus furcosa	9.8e-05	0.000993	0.000943	2.7e-05
A0erosalibacter massiliensis	0.00082	0.003765	0.028655	0.000401
A0erosalibacter sp. Marseille-P3206	0.000269	0.002327	0.002534	9.5e-05
A0erosphaera aminiphila	0.000219	0.002985	0.000748	9.5e-05
A0erosphaera sp. HMSC064C01	3.1e-05	0	1.3e-05	8e-06
A0erosporobacter mobilis	0.00151	0.012008	0.005023	0.00023
A0erosporomusa subterranea	0.001089	0.000987	0.000566	0.001076
A0erostipes caccae	0.001655	0.013713	0.0043	0.000282
A0erostipes hadrus	0.003786	0.002461	0.000767	0.000111
A0erostipes sp. 494a	0.000461	0.004386	0.001383	6e-05
A0erostipes sp. 992a	0.001518	0.0024	0.001515	0.001516
A0erostipes sp. CAG:276	1.6e-05	0.000152	0.000239	5e-06
A0erotruncus colihominis	0.001784	0.004947	0.005457	0.002153
A0erotruncus rubiinfantis	0.001167	0.005617	0.005011	0.000773
A0erotruncus sp. CAG:390	0.000148	0.002681	0.000899	0.000206
A0erotruncus sp. CAG:528	0.000297	0.00184	0.00811	0.000144
A0erotruncus sp. G3(2012)	0.000847	0.0094	0.010486	0.000537
A0erovibrio lipolyticus	0.00039	0.000743	0.001018	0.00061
A0erovibrio sp. JC8	0.000359	0.000231	0.000333	4.6e-05
A0erovibrio sp. RM50	0.001343	0.000457	0.000641	0.00122
A0erovorax odorimutans	0.002334	0.010673	0.008135	0.0007
A0plasma centrale	0	6e-06	1.3e-05	0
A0plasma margi0le	0	0	0	0
A0plasma phagocytophilum	0	0	0	0
Ancylobacter rudongensis	0	0	0	0
Ancylobacter sp. FA202	4e-06	0.000213	3.8e-05	5e-06
Anditalea andensis	2.7e-05	3.7e-05	6.9e-05	6e-05
Andreprevotia lacus	2.7e-05	1.8e-05	0.000182	1.9e-05
Aneurinibacillus aneurinilyticus	0.000199	0.001688	0.001	0.000206
Aneurinibacillus migulanus	0.000574	0.001614	0.004426	0.000193
Aneurinibacillus soli	0.000176	0.00095	0.000182	4.1e-05
Aneurinibacillus sp. XH2	0	0	0	0
Aneurinibacillus terranovensis	0.000254	0.000798	0.001433	0.000653
Aneurinibacillus tyrosinisolvens	0.000429	0.000847	0.004042	0.000108
Angelakisella massiliensis	0.000968	0.005008	0.005451	0.000374
Angomo0s deanei	0.000281	1.2e-05	0.000214	0.000521
Angomo0s desouzai	0	0	0	0
Angustibacter sp. Root456	4e-06	1.2e-05	6e-06	4.3e-05
Anncaliia algerae	0	0	0	0
Anoxybacillus amylolyticus	3.1e-05	6.7e-05	0	2.2e-05
Anoxybacillus ayderensis	1.6e-05	7.9e-05	0	0
Anoxybacillus flavithermus	0.000628	0.000195	0.000101	8.9e-05
Anoxybacillus geothermalis	0	0	0	0
Anoxybacillus gonensis	0	0	0	0
Anoxybacillus kamchatkensis	0	0	0	3e-06
Anoxybacillus mongoliensis	4e-06	0.000299	0.000308	0
Anoxybacillus pushchinoensis	0	1.2e-05	0	3e-06
Anoxybacillus sp. 103	5.1e-05	1.8e-05	0	8e-06
Anoxybacillus sp. BCO1	0.000191	5.5e-05	6.9e-05	0.00013
Anoxybacillus sp. DT3-1	2.3e-05	0.000896	1.3e-05	3e-05
Anoxybacillus sp. KU2-6(11)	8e-06	1.2e-05	0	5e-06
Anoxybacillus sp. P3H1B	0.000105	0.000195	1.9e-05	3.8e-05
Anoxybacillus sp. UARK-01	0.003489	0	6e-06	0.000163
Anoxybacillus suryakundensis	2.3e-05	6e-06	6e-06	5e-06
Anoxybacillus tepidamans	0.000398	0.001109	0.000509	4.1e-05
Anoxybacillus thermarum	4e-06	0	1.3e-05	0
Anthococcus sp. DF1	0.000367	9.1e-05	5.7e-05	0.00035
Anthracocystis flocculosa	0.000105	0	3.1e-05	1.4e-05
Aphanizomenon flos-aquae	2.3e-05	6.1e-05	1.3e-05	3e-06
Aphanocapsa monta0	8e-06	1.8e-05	1.3e-05	1.1e-05
Aphanomyces astaci	3.5e-05	0.000122	0.000195	1.1e-05
Aphanomyces invadans	3.5e-05	1.2e-05	2.5e-05	1.9e-05
Apibacter mensalis	0.000472	0.000116	0.000314	0.000152
Aquabacterium parvum	5.1e-05	7.9e-05	0	1.9e-05
Aquabacterium sp. NJ1	4e-06	1.2e-05	6e-06	5e-06
Aquaspirillum serpens	0	6e-06	0	3e-06
Aquaspirillum sp. LM1	8e-06	6e-06	0	8e-06
Aquibacillus sp. Marseille-P3518	0.000542	0.000567	0.000339	8e-06
Aquifex aeolicus	1.6e-05	7.3e-05	0.000516	3e-06
Aquifex pyrophilus	0	0	0	0
Aquiflexum balticum	0.000183	0	6.9e-05	5.7e-05
Aquimari0 agarilytica	1.6e-05	0	0	2.4e-05
Aquimari0 agarivorans	0	4.9e-05	6e-06	0
Aquimari0 amphilecti	3.9e-05	0	3.1e-05	8.9e-05
Aquimari0 atlantica	4e-06	6e-06	6e-06	1.1e-05
Aquimari0 intermedia	0	0	0	0
Aquimari0 latercula	4e-06	0	6e-06	0
Aquimari0 longa	0.000156	9.1e-05	0.002332	4.1e-05
Aquimari0 macrocephali	2e-05	0	0	0
Aquimari0 megaterium	0.000261	0.00011	4.4e-05	7.3e-05
Aquimari0 muelleri	1.6e-05	3e-05	3.8e-05	1.4e-05
Aquimari0 pacifica	2e-05	6e-06	0.000119	5e-06
Aquimari0 sp. RZW4-3-2	4.7e-05	0	1.9e-05	3e-05
Aquimari0 spongiae	3.1e-05	6e-06	6.3e-05	1.1e-05
Aquimixticola soesokkakensis	4e-06	6e-06	0	5e-06
Aquimo0s voraii	8e-06	0.000116	5e-05	5e-06
Aquincola tertiaricarbonis	4e-06	0	6e-06	3e-06
Aquisalimo0s asiatica	1.6e-05	0	0	5e-06
Aquitalea magnusonii	8e-06	0	0	0
Aquitalea pelogenes	0	0	0	0
Arachidicoccus rhizosphaerae	0.000515	0.000195	0.000767	0.000268
Arachidicoccus sp. BS20	0.000449	6e-06	0.000138	0.00023
Arc I group archaeon U1lsi0528_Bin055	0	0	0	3e-06
Arc I group archaeon U1lsi0528_Bin089	1.6e-05	0.000219	4.4e-05	1.6e-05
Arcanobacterium haemolyticum	6.6e-05	6e-06	5e-05	0.000133
Arcanobacterium phocae	0.000226	0	1.9e-05	0.00016
Arcanobacterium sp. S3PF19	0.000464	9.7e-05	0.000516	0.000334
Arcanobacterium urinimassiliense	0.000148	7.3e-05	8.2e-05	0.00039
Archaeoglobus fulgidus	2.7e-05	6e-06	6e-06	8e-06
Archaeoglobus profundus	3.5e-05	0	2.5e-05	4.3e-05
Archaeoglobus sulfaticallidus	0.000164	0.000286	0	1.4e-05
Archaeoglobus veneficus	8e-06	1.8e-05	0	3e-06
archaeon 13_1_20CM_52_20	5.9e-05	0	4.4e-05	1.1e-05
archaeon 13_1_40CM_4_53_4	0	0	0	0
archaeon CG2_30_31_98	0	0	0	0
archaeon GW2011_AR10	0	6e-06	1.9e-05	0
archaeon GW2011_AR11	0	0	6e-06	3e-06
archaeon GW2011_AR13	0	0	0	1.9e-05
archaeon GW2011_AR15	2.3e-05	0	0	0
archaeon GW2011_AR16	0	0	0	0
archaeon GW2011_AR18	2.3e-05	0	1.9e-05	8.9e-05
archaeon GW2011_AR4	4e-06	0	6e-06	0
archaeon GW2011_AR5	4e-06	6e-06	6e-06	1.9e-05
archaeon GW2011_AR6	8e-06	0	0	0
archaeon GW2011_AR9	0	6e-06	3.8e-05	0
archaeon RBG_16_50_20	4e-06	0	6e-06	0
Archangium gephyra	0.000562	0.001255	1.3e-05	8e-06
Archangium sp. Cb G35	4e-06	0	2.5e-05	1.9e-05
Archangium violaceum	1.6e-05	6e-06	0	0
Arcobacter a0erophilus	8e-06	2.4e-05	0.000101	8e-06
Arcobacter butzleri	3.5e-05	0.000268	0.000396	0.000564
Arcobacter cibarius	0	4.3e-05	0.000101	3e-06
Arcobacter cryaerophilus	5.9e-05	1.8e-05	2.5e-05	3e-06
Arcobacter faecis	0	0	0	0
Arcobacter lanthieri	4e-06	0	6e-06	0
Arcobacter marinus	5.5e-05	0.000164	3.1e-05	0
Arcobacter nitrofigilis	4e-06	0.00028	6e-06	1.6e-05
Arcobacter porcinus	0	4.3e-05	0	0
Arcobacter skirrowii	0.000156	0	0	3.8e-05
Arcobacter sp. AF1028	0	0	0	0
Arcobacter sp. L	2e-05	6e-06	2.5e-05	4.1e-05
Arcobacter sp. LA11	0.000777	0.001097	5e-05	2.2e-05
Arcobacter sp. LPB0137	4e-06	1.8e-05	8.2e-05	5e-06
Arcobacter thereius	0.000144	2.4e-05	1.3e-05	5e-06
Arcticibacter eurypsychrophilus	0.000101	0	6.9e-05	4.3e-05
Arcticibacter svalbardensis	0.000476	0	0.00017	0.000163
Ardenticate0 maritima	2e-05	0.000195	0.000182	5e-06
Arenibacter algicola	8e-06	2.4e-05	0	0
Arenibacter certesii	0.000246	6.7e-05	0.000151	0.000144
Arenibacter latericius	0.00018	0	7.5e-05	4.3e-05
Arenibacter 0nhaiticus	8.6e-05	1.8e-05	2.5e-05	1.6e-05
Arenibacter palladensis	0.000117	0.000335	2.5e-05	1.4e-05
Arenibacter sp. C-21	0	0	0	0
Arenibacter troitsensis	9.8e-05	7.9e-05	4.4e-05	2.7e-05
Arenimo0s composti	1.2e-05	6e-06	1.3e-05	1.4e-05
Arenimo0s donghaensis	0.000706	0	5e-05	0.000494
Arenimo0s metalli	0	1.2e-05	1.9e-05	0
Arenimo0s oryziterrae	0	0	1.3e-05	0
Arenitalea lutea	0	1.2e-05	0	3e-06
Arhodomo0s aquaeolei	7.4e-05	5.5e-05	0	1.4e-05
Armatimo0detes bacterium 13_1_20CM_4_65_7	0	0	0	0
Armatimo0detes bacterium 13_1_40CM_3_65_7	2e-05	1.2e-05	3.1e-05	5e-06
Armatimo0detes bacterium 13_1_40CM_64_14	7.8e-05	0.00011	4.4e-05	0.000117
Armatimo0detes bacterium 55-13	5.9e-05	0.000183	0.000302	6.2e-05
Armatimo0detes bacterium CG2_30_59_28	2.3e-05	0.000122	0.000138	1.6e-05
Armatimo0detes bacterium CG2_30_66_41	0.000328	0.00028	0.000207	0.000193
Armatimo0detes bacterium CSP1-3	0.000211	3e-05	1.3e-05	3.3e-05
Armatimo0detes bacterium OLB18	2.3e-05	6e-06	6e-06	5e-06
Armatimo0detes bacterium RBG_16_58_9	7.8e-05	3e-05	2.5e-05	1.9e-05
Armatimo0detes bacterium RBG_16_67_12	8e-06	3e-05	1.3e-05	0.000133
Armatimo0detes bacterium RBG_19FT_COMBO_69_19	4e-06	1.2e-05	1.9e-05	3e-06
Aromatoleum aromaticum	0.000148	6e-06	5e-05	2.4e-05
Arsenicibacter rosenii	0.000683	6e-06	0.000132	0.000304
Arsenicicoccus bolidensis	6.2e-05	1.2e-05	2.5e-05	9.8e-05
Arsenicicoccus sp. oral taxon 190	1.2e-05	0	6e-06	2.4e-05
Arsenophonus endosymbiont of Nilaparvata lugens	0	6e-06	0	0
Arsenophonus 0soniae	4e-06	1.8e-05	6e-06	0
Arsenophonus symbiont of Lipopte0 fortisetosa	0	6e-06	6e-06	3e-06
Arsukibacterium ikkense	0	0	0	3e-06
Arsukibacterium sp. MJ3	4e-06	3e-05	8.8e-05	0
Arthrobacter alpinus	0.005519	6e-06	0.000358	0.002644
Arthrobacter castelli	5.5e-05	0	0	5.2e-05
Arthrobacter citreus	0	0	0	0
Arthrobacter crystallopoietes	0.001932	4.3e-05	0.000245	0.001765
Arthrobacter cupressi	3.5e-05	0	0	1.4e-05
Arthrobacter enclensis	1.6e-05	0	0	1.1e-05
Arthrobacter globiformis	0.000281	0	6e-06	8.4e-05
Arthrobacter halophytocola	1.2e-05	0	2.5e-05	3e-05
Arthrobacter luteolus	3.9e-05	0	5e-05	0.000182
Arthrobacter rhombi	4e-06	0	0	1.9e-05
Arthrobacter saudimassiliensis	5.9e-05	6e-06	2.5e-05	0.000184
Arthrobacter sp. 135MFCol5.1	0.000187	0	5.7e-05	0.000477
Arthrobacter sp. 161MFSha2.1	0.000152	0	6e-06	4.3e-05
Arthrobacter sp. 31Cvi3.1E	0	0	0	1.6e-05
Arthrobacter sp. 31Y	0	0	0	0
Arthrobacter sp. 35/47	9e-05	0	1.9e-05	0.000212
Arthrobacter sp. 35W	0.00039	4.9e-05	0.000113	0.000336
Arthrobacter sp. 49Tsu3.1M3	8e-06	0	1.9e-05	3e-05
Arthrobacter sp. AK-YN10	5.5e-05	0	6e-06	1.4e-05
Arthrobacter sp. B6	0	0	0	3e-06
Arthrobacter sp. Br18	3.1e-05	0	3.1e-05	3e-05
Arthrobacter sp. cf158	6.2e-05	1.8e-05	9.4e-05	0.000182
Arthrobacter sp. Edens01	4e-06	0	0	2.4e-05
Arthrobacter sp. EpRS66	0.000355	0	0.000151	0.001142
Arthrobacter sp. EpRS71	0.000273	0	0	0
Arthrobacter sp. ERGS1:01	0.000293	4.9e-05	3.1e-05	0.00039
Arthrobacter sp. FB24	0.000242	6e-06	6.3e-05	0.000214
Arthrobacter sp. H14	0.000148	6.7e-05	1.9e-05	0.000201
Arthrobacter sp. H20	8e-06	6e-06	6e-06	3e-06
Arthrobacter sp. H41	8e-06	0	0	1.4e-05
Arthrobacter sp. H5	0.000113	7.9e-05	6e-06	5.4e-05
Arthrobacter sp. Hiyo1	3.5e-05	0	0	3e-05
Arthrobacter sp. Hiyo4	0.0005	0	0.000189	0.001518
Arthrobacter sp. Hiyo6	1.6e-05	0	1.3e-05	2.2e-05
Arthrobacter sp. Hiyo8	0.000129	0	2.5e-05	9.8e-05
Arthrobacter sp. IHBB 11108	0.00039	0	0.000145	0.000683
Arthrobacter sp. KBS0703	0.000632	0	1.9e-05	0.000271
Arthrobacter sp. KI72	5.1e-05	1.2e-05	2.5e-05	0.000187
Arthrobacter sp. L77	3.1e-05	0	3.1e-05	5.4e-05
Arthrobacter sp. Leaf137	2e-05	0	3.1e-05	3.8e-05
Arthrobacter sp. Leaf141	0	0	0	3e-06
Arthrobacter sp. Leaf234	2e-05	5.5e-05	6e-06	2.2e-05
Arthrobacter sp. Leaf337	4e-06	0	0	3e-06
Arthrobacter sp. M2012083	2.3e-05	0	6e-06	5e-06
Arthrobacter sp. MA-N2	3.5e-05	0	6e-06	1.9e-05
Arthrobacter sp. NIO-1057	0.001101	0	0.000176	0.000572
Arthrobacter sp. ok362	2.7e-05	0	0	3.3e-05
Arthrobacter sp. ok909	8e-06	8.5e-05	1.3e-05	0.000144
Arthrobacter sp. ov118	1.6e-05	0.000171	0.000258	1.9e-05
Arthrobacter sp. ov407	4e-06	6e-06	0	3e-06
Arthrobacter sp. OV608	8e-06	0.000104	0.000113	6.2e-05
Arthrobacter sp. OY3WO11	0.000129	6e-06	3.1e-05	0.000298
Arthrobacter sp. P2b	1.2e-05	3.7e-05	1.3e-05	5.2e-05
Arthrobacter sp. PAMC 25486	7.8e-05	6e-06	3.8e-05	0.000141
Arthrobacter sp. QXT-31	1.6e-05	0	6e-06	1.4e-05
Arthrobacter sp. RIT-PI-e	0.000328	1.2e-05	5e-05	0.000618
Arthrobacter sp. Soil736	2e-05	0	6e-06	2.4e-05
Arthrobacter sp. Soil762	1.2e-05	0	1.9e-05	5.7e-05
Arthrobacter sp. Soil763	0.000121	0	2.5e-05	0.000152
Arthrobacter sp. Soil764	0.000624	0	5e-05	0.000279
Arthrobacter sp. Soil782	3.1e-05	1.8e-05	6.3e-05	0.000106
Arthrobacter sp. SPG23	0	0	0	0
Arthrobacter sp. SRS-W-1-2016	2e-05	0.000573	3.8e-05	9.8e-05
Arthrobacter sp. SW1	2e-05	0	0	1.6e-05
Arthrobacter sp. TB 23	9.8e-05	0	3.1e-05	5e-06
Arthrobacter sp. TB 26	0	0	1.9e-05	1.6e-05
Arthrobacter sp. U41	0.002123	0	1.3e-05	0.000355
Arthrobacter sp. UCD-GKA	0.000304	0	6.9e-05	0.00023
Arthrobacter sp. UNC362MFTsu5.1	3.9e-05	0	1.9e-05	0.000111
Arthrobacter sp. UNCCL28	0	0	1.3e-05	1.1e-05
Arthrobacter sp. W1	4.7e-05	1.2e-05	1.9e-05	0.000176
Arthrobacter sp. YC-RL1	2.3e-05	0	2.5e-05	6.5e-05
Arthrobacter sp. yr096	3.9e-05	0	0	8e-06
Arthrobacter sp. ZBG10	0	0	0	0
Arthrobacter subterraneus	0.000156	0	6.3e-05	0.000439
Arthrobacter woluwensis	0.000484	2.4e-05	0.000101	0.00074
Arthrobotrys oligospora	5.5e-05	6e-06	1.3e-05	3.5e-05
Arthrospira maxima	8e-06	0.000122	0	3e-06
Arthrospira platensis	0	6e-06	0	0
Asaccharospora irregularis	0.000921	0.035042	0.018766	0.000233
Asaia astilbis	0	0	0	1.4e-05
Asaia bogorensis	0	0	0	0
Asaia platycodi	0	1.2e-05	0	0
Asaia prunellae	0	0	0	0
Asaia sp. SF2.1	0	0	0	0
Asanoa ishikariensis	7.8e-05	0	0	2.2e-05
Ascochyta rabiei	2.7e-05	0	0	1.1e-05
Ascoidea rubescens	1.6e-05	0	1.3e-05	3.8e-05
Ascosphaera apis	4e-06	0	1.3e-05	3e-06
Asinibacterium sp. OR43	0	0	0	3e-06
Aspergillus aculeatus	0.000312	6e-06	1.9e-05	0.000122
Aspergillus bombycis	9e-05	1.8e-05	2.5e-05	0.000168
Aspergillus brasiliensis	4e-06	0	0	8e-06
Aspergillus calidoustus	4.7e-05	3.7e-05	1.9e-05	2.2e-05
Aspergillus carbo0rius	8e-06	0	6e-06	1.6e-05
Aspergillus clavatus	4e-06	3e-05	6e-06	3e-06
Aspergillus fumigatus	2e-05	0	0	8e-06
Aspergillus glaucus	0	0	0	0
Aspergillus lentulus	4e-06	0	6e-06	0
Aspergillus luchuensis	1.2e-05	0	0	0
Aspergillus nidulans	4e-06	0	0	3e-06
Aspergillus niger	6.6e-05	0	6e-06	3e-06
Aspergillus nomius	4e-06	0	0	5e-06
Aspergillus oryzae	0.000199	0.000749	0.000189	0.000816
Aspergillus parasiticus	0	0	0	0
Aspergillus rambellii	0	0	0	0
Aspergillus sydowii	7.8e-05	6e-06	4.4e-05	5.4e-05
Aspergillus terreus	1.6e-05	0	6e-06	5e-06
Aspergillus udagawae	3.1e-05	0	0	3.3e-05
Aspergillus versicolor	2e-05	6e-06	6e-06	0
Aspergillus wentii	0.000628	0	4.4e-05	0.000353
Aster yellows phytoplasma	4e-06	0	6e-06	0
Aster yellows witches'-broom phytoplasma	0	0	0	0
Asticcacaulis benevestitus	0.000332	1.2e-05	8.8e-05	0.000212
Asticcacaulis biprosthecium	0	0	0	0
Asticcacaulis excentricus	0	0	0	0
Asticcacaulis sp. AC402	0.000582	0	3.8e-05	0.000217
Asticcacaulis sp. AC460	1.2e-05	0	6e-06	5e-06
Asticcacaulis sp. AC466	1.2e-05	4.3e-05	0.000113	0
Asticcacaulis sp. YBE204	0.000437	1.2e-05	0.000145	0.000114
Asticcacaulis taihuensis	4e-06	6e-06	0	8e-06
Atlantibacter hermannii	0	6e-06	0	0
Atopobacter phocae	0.000812	0.000299	0.000786	0.000239
Atopobium deltae	2.3e-05	0.00053	0.00066	0.00035
Atopobium fossor	5.9e-05	0.000451	0.000616	0.000428
Atopobium minutum	8e-06	1.8e-05	2.5e-05	8e-06
Atopobium parvulum	0.000125	9.1e-05	0.000302	0.000271
Atopobium rimae	0.000468	0.000213	0.00044	0.000287
Atopobium sp. BS2	0.000191	0.000359	0.002339	2.2e-05
Atopobium sp. BV3Ac4	0	2.4e-05	0	5e-06
Atopobium sp. HMSC064B08	1.2e-05	6.7e-05	0.000138	7.6e-05
Atopobium sp. ICM42b	4e-06	0	2.5e-05	3.3e-05
Atopobium sp. oral taxon 199	7.8e-05	0.000299	0.00066	0.00045
Atopobium sp. oral taxon 810	0.000597	0.000439	0.003244	0.003419
Atopobium vagi0e	0.000117	0.000457	0.001213	0.000499
Atopococcus tabaci	0.000172	8.5e-05	0.000214	0.000293
Atopostipes suicloacalis	2.3e-05	0.000621	0.000226	0.000578
Atribacteria bacterium 34_128	3.5e-05	2.4e-05	0	0
Atribacteria bacterium 34_868	0	0	0	0
Aurantimicrobium minutum	0.000113	2.4e-05	4.4e-05	0.000309
Aurantimo0s manganoxydans	2e-05	0	6e-06	1.1e-05
Aurantimo0s sp. 22II-16-19i	0.000238	0.000244	1.3e-05	5e-06
Aurantimo0s sp. Leaf443	0	0	6.3e-05	5e-06
Aurantimo0s sp. USBA 369	7e-05	0.000207	0.000333	3.3e-05
Auraticoccus monumenti	2.3e-05	0	3.1e-05	5.4e-05
Aureimo0s altamirensis	8e-06	0	1.9e-05	2.4e-05
Aureimo0s frigidaquae	0	0	0	3e-06
Aureimo0s jatrophae	0	1.2e-05	0	0
Aureimo0s sp. AU12	0	0	0	0
Aureimo0s sp. AU4	0	6e-06	0	0
Aureimo0s sp. AU40	0	0	0	5e-06
Aureimo0s sp. Leaf324	0	0	0	0
Aureimo0s sp. Leaf454	0.000379	0	1.9e-05	0.000198
Aureimo0s ureilytica	8e-06	0	0	3e-06
Aureispira sp. CCB-QB1	0.000804	0.001011	0.000145	9.5e-05
Aureobasidium melanogenum	4e-06	0	0	8e-06
Aureobasidium 0mibiae	0	0	6e-06	0
Aureobasidium pullulans	2.3e-05	0	0	5e-06
Aureobasidium subglaciale	4e-06	0	0	5e-06
Aureococcus anophagefferens	0.000535	6.7e-05	6.9e-05	0.000195
Auricularia subglabra	0.000144	1.8e-05	3.8e-05	0.000282
Austwickia chelo0e	0.001791	1.8e-05	0.000163	0.000353
Auxenochlorella protothecoides	0.000117	4.9e-05	0.000145	0.000374
Avibacterium paragalli0rum	9.4e-05	4.9e-05	0.000358	0.000664
Azoarcus sp. BH72	0	0	0	0
Azoarcus sp. CIB	4e-06	0	2.5e-05	3e-06
Azoarcus sp. KH32C	4e-06	0	1.9e-05	3e-06
Azoarcus sp. PA01	0	0	6e-06	3e-06
Azoarcus toluclasticus	8e-06	6e-06	6e-06	3e-06
Azohydromo0s australica	0.000773	0.000725	3.1e-05	1.1e-05
Azohydromo0s lata	8e-06	0	0	3e-06
Azonexus hydrophilus	4e-06	1.8e-05	1.3e-05	8e-06
Azorhizobium caulinodans	0	6e-06	0	3e-06
Azospira oryzae	0	0	0	3e-06
Azospirillum brasilense	0.002732	2.4e-05	0.000138	0.00112
Azospirillum halopraeferens	2e-05	1.2e-05	1.3e-05	2.2e-05
Azospirillum lipoferum	0.000363	7.9e-05	0.000189	9.8e-05
Azospirillum oryzae	8e-06	0	0	3e-06
Azospirillum sp. 47_25	2.3e-05	0	6e-06	4.9e-05
Azospirillum sp. 51_20	0.000105	0.000353	0.001584	1.1e-05
Azospirillum sp. B4	4.7e-05	9.7e-05	0.000113	1.6e-05
Azospirillum sp. CAG:239	6.2e-05	0.00011	1.9e-05	1.1e-05
Azospirillum sp. CAG:260	0.000882	4.9e-05	0.000402	0.000258
Azospirillum thiophilum	0	0	0	0
Azotobacter beijerinckii	2.7e-05	0	3.1e-05	1.9e-05
Azotobacter chroococcum	8e-06	0	6e-06	3e-06
Azotobacter vinelandii	1.2e-05	6e-06	0	2.7e-05
Azovibrio restrictus	8e-06	6e-06	1.3e-05	5e-06
Babesia bigemi0	0	0	0	0
Babesia bovis	0	1.8e-05	0	0
Babesia microti	7e-05	0	4.4e-05	0.00035
Babjeviella inositovora	4e-06	0.000183	1.9e-05	0
Bacillaceae bacterium G1	4e-06	3e-05	4.4e-05	1.1e-05
Bacillaceae bacterium MTCC 10057	0	3e-05	6.3e-05	8e-06
Bacillaceae bacterium MTCC 8252	1.2e-05	0	0	0
Bacilli bacterium VT-13-104	0.000273	0.000676	6e-06	0
Bacillus abyssalis	1.2e-05	7.9e-05	8.2e-05	1.4e-05
Bacillus acidicola	7.8e-05	0.00042	0.003923	5.2e-05
Bacillus acidiproducens	0.000207	0.000426	0.00017	7.9e-05
Bacillus aidingensis	3.9e-05	0.000408	0.00027	8.4e-05
Bacillus akibai	3.1e-05	3e-05	6.9e-05	2.4e-05
Bacillus alcalophilus	0.000761	0.001523	0.000176	1.1e-05
Bacillus alkalitelluris	0.000187	0.001304	0.000912	0.000298
Bacillus altitudinis	7e-05	6e-06	1.9e-05	3.5e-05
Bacillus alveayuensis	0.000168	0.001127	0.000119	0.000439
Bacillus amyloliquefaciens	0.002638	0.002102	0.000497	0.00071
Bacillus andreraoultii	8.6e-05	0.000682	0.000641	2.2e-05
Bacillus anthracis	7.4e-05	0.000201	0.000189	0.000193
Bacillus aquimaris	0.000141	0.000597	0.000541	1.1e-05
Bacillus aryabhattai	0.000503	0.001188	0.000132	1.1e-05
Bacillus atrophaeus	4e-06	0.000256	0	5e-06
Bacillus aurantiacus	0.00016	0.000439	0.000723	6.8e-05
Bacillus axarquiensis	0	0	0	0
Bacillus azotoformans	0.000562	0.001785	0.000509	5.7e-05
Bacillus badius	0.001756	0.000347	0.00044	0.000475
Bacillus bataviensis	0.000347	0.001206	0.000226	0.000119
Bacillus beveridgei	0.000277	1.8e-05	0.000101	8.4e-05
Bacillus bingmayongensis	1.6e-05	3e-05	6e-06	3e-06
Bacillus bogoriensis	0.000105	0.000554	0.002131	1.9e-05
Bacillus butanolivorans	1.6e-05	0.000122	0.000339	2.4e-05
Bacillus campisalis	1.6e-05	0.000146	0.000214	8e-06
Bacillus caseinilyticus	0.000261	0.001523	0.001031	0.000133
Bacillus cecembensis	2.7e-05	0.000134	4.4e-05	1.6e-05
Bacillus cellulosilyticus	2.7e-05	0.000792	0.003319	3e-05
Bacillus cereus	0.021536	0.024033	0.013146	0.010404
Bacillus chagannorensis	0.000152	6.1e-05	0.000226	4.3e-05
Bacillus cihuensis	9e-05	0.000238	0.000119	1.1e-05
Bacillus circulans	0.000589	0.000512	0.000472	0.000236
Bacillus clausii	0.000609	0.001669	0.002276	0.001177
Bacillus coagulans	0.004945	0.002626	0.00364	0.008078
Bacillus coahuilensis	1.2e-05	0.000347	0.000641	2.4e-05
Bacillus cohnii	0.000398	0.000786	0.000308	3.8e-05
Bacillus cytotoxicus	0.000113	6.1e-05	5e-05	3.3e-05
Bacillus dakarensis	3.9e-05	0.000493	0.000434	2.2e-05
Bacillus daliensis	0.001405	0.001767	0.001	0.000922
Bacillus dielmoensis	0.000652	0.001657	0.000258	7.6e-05
Bacillus drentensis	0.000101	0.001194	0.00166	5.7e-05
Bacillus eiseniae	0.000105	0.000627	0.000233	8.7e-05
Bacillus encimensis	0	0	6e-06	0
Bacillus enclensis	0	0.000177	0.000258	3e-06
Bacillus endophyticus	0.00034	0.000134	8.8e-05	0.000266
Bacillus farraginis	0.000285	1.2e-05	5.7e-05	0.000287
Bacillus fastidiosus	4.7e-05	0.000414	0.000465	1.6e-05
Bacillus firmus	0.000172	0.000146	9.4e-05	2.2e-05
Bacillus flexus	1.2e-05	4.3e-05	0.000145	0.000212
Bacillus fordii	0.000265	0.000384	8.8e-05	1.1e-05
Bacillus fumarioli	0.000203	0.000128	0.000346	0.000252
Bacillus gaemokensis	2.7e-05	9.1e-05	1.3e-05	5e-06
Bacillus galactosidilyticus	4.3e-05	0.000402	1.9e-05	1.6e-05
Bacillus ginsengihumi	0.001085	0.001462	0.000182	8.1e-05
Bacillus glycinifermentans	0.000129	0.000189	6e-06	9.2e-05
Bacillus gobiensis	0.000944	0.001444	0.000163	0.000163
Bacillus gottheilii	0.000422	0.00103	0.001685	0.000138
Bacillus halmapalus	7e-05	0.000152	8.2e-05	0.000206
Bacillus halodurans	8e-06	6e-06	0.000434	5e-06
Bacillus hemicellulosilyticus	9.4e-05	0.000183	1.9e-05	3.5e-05
Bacillus horikoshii	0.00023	0.000877	0.000729	4.3e-05
Bacillus horneckiae	9e-05	0.001614	0.00022	5e-06
Bacillus humi	0.000546	0.001352	0.000497	1.9e-05
Bacillus indicus	8.2e-05	1.2e-05	7.5e-05	6.5e-05
Bacillus intesti0lis	0.000137	1.2e-05	0.000138	2.2e-05
Bacillus jeddahensis	0	0	0	0
Bacillus jeotgali	3.9e-05	0.000457	0.000459	1.9e-05
Bacillus koreensis	0.000355	0.000554	0.000635	0.0001
Bacillus korlensis	0.000238	0.000755	0.000258	0.000285
Bacillus kribbensis	0.000304	0.000792	0.000333	4.1e-05
Bacillus krulwichiae	3.5e-05	0.000384	0.000553	9.5e-05
Bacillus lehensis	4e-06	0.000171	0.000842	3e-06
Bacillus lentus	0.000109	4.9e-05	0.000113	8.1e-05
Bacillus licheniformis	0.00066	0.000762	0.000937	0.00048
Bacillus ligniniphilus	0.000718	0.000128	0.000421	0.000792
Bacillus litoralis	0.000133	0.000189	0.000283	6.8e-05
Bacillus lo0rensis	4.7e-05	9.7e-05	9.4e-05	1.4e-05
Bacillus luciferensis	0	4.3e-05	6e-06	3e-06
Bacillus manliponensis	8.2e-05	9.7e-05	0.000119	0.001676
Bacillus man0nilyticus	0.000109	0.001249	0.00017	0.000125
Bacillus marisflavi	3.1e-05	0.000621	0.000371	1.1e-05
Bacillus marmarensis	0	1.8e-05	6e-06	3e-06
Bacillus massilioanorexius	0.000101	0.000335	0.000377	0.00086
Bacillus massiliogorillae	0.00018	0.000341	0.000346	0.000545
Bacillus massiliosenegalensis	0.000804	0.002303	0.000685	5.7e-05
Bacillus megaterium	0.000742	0.001383	0.000956	0.000469
Bacillus meso0e	0.000269	0.000414	0.000622	8.4e-05
Bacillus methanolicus	0.00048	0.000518	0.000283	0.000133
Bacillus mojavensis	2e-05	0.000323	3.8e-05	0
Bacillus muralis	0.001307	0.00056	0.000635	0.001296
Bacillus mycoides	0.000164	0.000152	0.00071	0.000263
Bacillus 0kamurai	8e-06	7.3e-05	3.8e-05	0
Bacillus ndiopicus	1.6e-05	5.5e-05	0.000245	1.4e-05
Bacillus nealsonii	0.000554	0.000518	0.001062	7.9e-05
Bacillus niacini	0.000211	0.000701	0.001	0.000146
Bacillus niameyensis	0.000129	0.000658	0.000346	6e-05
Bacillus novalis	0.000141	0.001023	0.001044	0.000187
Bacillus obstructivus	2.7e-05	6.1e-05	2.5e-05	2.7e-05
Bacillus oceanisediminis	6.2e-05	9.7e-05	0.000145	5e-06
Bacillus okhensis	0.000628	0.001212	0.000585	0.00013
Bacillus okuhidensis	2.7e-05	5.5e-05	5e-05	5e-06
Bacillus oleronius	0	0.000323	0.001201	1.1e-05
Bacillus oryziterrae	0.00082	0.00042	0.000333	0.000428
Bacillus pa0citerrae	0.003239	0.007438	0.000465	5.7e-05
Bacillus paralicheniformis	4e-06	0.000518	4.4e-05	5e-06
Bacillus patagoniensis	0.003154	0.00081	8.2e-05	0.000385
Bacillus persicus	0.000328	0.001998	0.001207	3.8e-05
Bacillus plakortidis	0	0	0	0
Bacillus pseudalcaliphilus	0.000187	0.000299	0.000383	9.2e-05
Bacillus pseudofirmus	0.000156	0.000999	0.000522	7.3e-05
Bacillus pseudomycoides	0.008176	8.5e-05	5.7e-05	0.000369
Bacillus psychrosaccharolyticus	8.6e-05	0.000311	0.000283	0.000369
Bacillus pumilus	0.002041	0.00209	0.000503	0.000689
Bacillus rhizosphaerae	0	1.2e-05	1.9e-05	0
Bacillus rubiinfantis	0.001093	0.002205	0.000987	0.000418
Bacillus safensis	2e-05	3.7e-05	8.8e-05	7.1e-05
Bacillus salsus	0.000269	0.000652	0.000641	0.00013
Bacillus sele0tarse0tis	1.2e-05	6.1e-05	6.3e-05	1.4e-05
Bacillus shacheensis	0.00032	0.000323	0.000138	0.00013
Bacillus shackletonii	0.001335	0.000865	0.001496	0.000898
Bacillus siamensis	0	1.2e-05	0	0
Bacillus simplex	0.00057	0.002492	0.000805	8.1e-05
Bacillus sinesaloumensis	5.9e-05	6.7e-05	2.5e-05	8e-06
Bacillus smithii	5.5e-05	0.000311	8.2e-05	7.3e-05
Bacillus solani	8e-06	7.9e-05	8.8e-05	0
Bacillus soli	6.2e-05	0.000152	0.000119	0.000141
Bacillus solimangrovi	2e-05	0.000359	0.000126	5.2e-05
Bacillus sonorensis	5.5e-05	0.00463	0.000541	0.000133
Bacillus sp.	0.000242	0.000445	6e-06	0
Bacillus sp. 0711P9-1	0	6e-06	0.000101	0
Bacillus sp. 105MF	0	6e-06	3.1e-05	0.000534
Bacillus sp. 112mf	0	0	0	0
Bacillus sp. 123MFChir2	8e-06	0.000445	0.000176	3e-06
Bacillus sp. 166amftsu	0	0	0	0
Bacillus sp. 171095_106	0	0	1.3e-05	0
Bacillus sp. 17376	0	0	0	0
Bacillus sp. 1NLA3E	0.000293	0.001157	0.000792	3.5e-05
Bacillus sp. 2_A_57_CT2	8e-06	0.000183	2.5e-05	0
Bacillus sp. 278922_107	1.2e-05	6e-06	1.9e-05	3e-06
Bacillus sp. 37MA	0	6e-06	0	0
Bacillus sp. 491mf	8e-06	4.3e-05	5e-05	0
Bacillus sp. 522_BSPC	5.1e-05	0.000439	6.9e-05	0.000103
Bacillus sp. 72	0	0	0	5e-06
Bacillus sp. 916	4e-06	6e-06	0	0
Bacillus sp. 95MFCvi2.1	0	0.000104	5e-05	0.00013
Bacillus sp. B-jedd	0.00066	0.000615	0.000151	0.000824
Bacillus sp. B14905	0.002342	0.005678	0.002389	0.001139
Bacillus sp. bc15	0	0	6e-06	0
Bacillus sp. CAG:988	1.2e-05	8.5e-05	5.7e-05	1.4e-05
Bacillus sp. CDB3	0	6.1e-05	5.7e-05	0
Bacillus sp. CHD6a	1.2e-05	2.4e-05	0.000126	3e-06
Bacillus sp. CMAA 1185	0	0	0	0
Bacillus sp. EB01	8.6e-05	0.000457	0.000761	0.000176
Bacillus sp. EGD-AK10	0	3.7e-05	6e-06	3e-06
Bacillus sp. ES3	2.3e-05	0.000299	0.000478	2.4e-05
Bacillus sp. F56	0	0	0	0
Bacillus sp. FDAARGOS_235	0	0	6e-06	0
Bacillus sp. FJAT-14578	5.9e-05	0.000274	0.000421	1.6e-05
Bacillus sp. FJAT-18017	2e-05	7.9e-05	4.4e-05	1.1e-05
Bacillus sp. FJAT-18019	1.6e-05	6e-06	0	0
Bacillus sp. FJAT-20673	0.000593	2.4e-05	0.000207	0.000583
Bacillus sp. FJAT-21351	0	6.1e-05	0.000113	0
Bacillus sp. FJAT-21352	1.2e-05	0.000262	2.5e-05	3e-06
Bacillus sp. FJAT-21945	4e-06	6e-06	0	5e-06
Bacillus sp. FJAT-22058	0	2.4e-05	0	0
Bacillus sp. FJAT-22090	0	0.000634	0.000157	2.4e-05
Bacillus sp. FJAT-25496	3.5e-05	0.000116	0.000736	4.1e-05
Bacillus sp. FJAT-25509	0.000297	0.000122	0.000163	0.000285
Bacillus sp. FJAT-25547	3.5e-05	5.5e-05	1.9e-05	3e-06
Bacillus sp. FJAT-26390	1.6e-05	1.8e-05	6.3e-05	5e-06
Bacillus sp. FJAT-26652	5.1e-05	0.000152	0.000119	0
Bacillus sp. FJAT-27215	4e-06	6e-06	0.000107	0
Bacillus sp. FJAT-27225	5.1e-05	0.000262	3.1e-05	8e-06
Bacillus sp. FJAT-27231	2e-05	3e-05	6.9e-05	2.2e-05
Bacillus sp. FJAT-27238	0	0	0	0
Bacillus sp. FJAT-27245	9.8e-05	4.3e-05	9.4e-05	0.000195
Bacillus sp. FJAT-27251	1.2e-05	7.3e-05	0.000264	8e-06
Bacillus sp. FJAT-27264	9e-05	0.000621	0.000654	1.9e-05
Bacillus sp. FJAT-27445	2.3e-05	9.1e-05	0.000264	1.9e-05
Bacillus sp. FJAT-27916	0.000418	0.001298	0.000138	6e-05
Bacillus sp. FJAT-27986	7.8e-05	9.1e-05	7.5e-05	5.7e-05
Bacillus sp. FJAT-27997	2e-05	0.000366	0.00039	2.2e-05
Bacillus sp. FJAT-28004	3.9e-05	0.000152	2.5e-05	5e-06
Bacillus sp. FJAT-29814	0.00018	0.000457	0.000484	6.5e-05
Bacillus sp. FJAT-29937	0.000109	0.000171	0.000119	4.6e-05
Bacillus sp. FJAT-44921	5.1e-05	0.000573	0.000679	6.5e-05
Bacillus sp. FMQ74	2.7e-05	0	4.4e-05	0
Bacillus sp. G3(2015)	3.5e-05	6.1e-05	0	0
Bacillus sp. GeD10	0	0	6e-06	0
Bacillus sp. GZB	0	0	0	0
Bacillus sp. GZT	4e-06	6e-06	0	5e-06
Bacillus sp. H1a	0	2.4e-05	6e-06	0
Bacillus sp. HMSC76G11	0.000101	0.000323	0.000176	3.8e-05
Bacillus sp. J13	4e-06	0	6e-06	4.9e-05
Bacillus sp. J33	2.7e-05	0.000134	0.000264	5e-06
Bacillus sp. J37	0.000234	0.000372	0.000189	8.1e-05
Bacillus sp. JCM 19034	3.9e-05	3.7e-05	1.9e-05	5e-06
Bacillus sp. JCM 19041	1.6e-05	6.1e-05	0	3e-06
Bacillus sp. JCM 19047	0	3.7e-05	6e-06	3e-06
Bacillus sp. JFL15	8e-06	4.3e-05	0	0
Bacillus sp. JKS001846	0	0	0	3e-06
Bacillus sp. L_1B0_12	0	0	0	0
Bacillus sp. Leaf13	0	6e-06	6e-06	8e-06
Bacillus sp. Leaf406	0	6e-06	0	0
Bacillus sp. Leaf49	0	0	6e-06	0
Bacillus sp. Leaf75	8e-06	6.1e-05	0.000126	6.5e-05
Bacillus sp. LF1	3.5e-05	0.000792	0.000786	1.9e-05
Bacillus sp. LK2	2.3e-05	0.000713	2.5e-05	1.1e-05
Bacillus sp. LL01	7.4e-05	7.3e-05	0.000201	0.000201
Bacillus sp. m3-13	3.9e-05	2.4e-05	2.5e-05	3e-06
Bacillus sp. Marseille-P2366	2.7e-05	0.000171	3.8e-05	1.1e-05
Bacillus sp. Marseille-P2384	4.7e-05	0.000755	0.000516	3e-05
Bacillus sp. MB2021	0.000605	3.7e-05	0.000113	3e-06
Bacillus sp. MB366	0.000722	0	4.4e-05	0.000816
Bacillus sp. MKU004	0	8.5e-05	0.000402	3e-06
Bacillus sp. MN5	0	0	1.9e-05	1.1e-05
Bacillus sp. MRMR6	0.000152	0.00064	0.003829	5.4e-05
Bacillus sp. MSP13	4e-06	6e-06	0	3e-06
Bacillus sp. MSP5.4	0	0	0	3e-06
Bacillus sp. MUM 116	9.4e-05	0.000615	0.000522	0.000108
Bacillus sp. MUM 13	8e-06	1.8e-05	6e-06	5e-06
Bacillus sp. N24	2.3e-05	6e-06	0	4.3e-05
Bacillus sp. N35-10-2	0	0	0	0
Bacillus sp. NC2-31	0.000226	0.000701	0.000352	1.9e-05
Bacillus sp. NH11B	4.7e-05	0	6e-06	4.6e-05
Bacillus sp. NH24A2	0	6e-06	1.9e-05	3e-06
Bacillus sp. NRRL B-14911	0.001124	0	0.000157	0.001247
Bacillus sp. NRRL B-41282	0	0	0	3e-06
Bacillus sp. NRRL B-41327	4e-06	0.000152	6e-06	0
Bacillus sp. NSP2.1	0	0	1.3e-05	3e-06
Bacillus sp. NSP22.2	0.000113	0.002516	0.000339	5.4e-05
Bacillus sp. NSP9.1	8.6e-05	0.00028	6e-06	0
Bacillus sp. OK048	0.000351	0.001005	0.000698	0.00022
Bacillus sp. ok061	1.6e-05	0	0	8e-06
Bacillus sp. ok634	4e-06	0	1.3e-05	0
Bacillus sp. OV194	4e-06	3.7e-05	1.3e-05	1.9e-05
Bacillus sp. OV322	4e-06	0.000158	9.4e-05	0
Bacillus sp. OxB-1	0.00073	0.002285	0.001081	6.2e-05
Bacillus sp. Pc3	0	0	0	0
Bacillus sp. REN51N	0.000675	3e-05	0.000113	0.000778
Bacillus sp. Root147	4e-06	1.2e-05	6e-06	3e-06
Bacillus sp. Root239	3.5e-05	0.00014	0.000283	3e-06
Bacillus sp. Root920	0	6e-06	0	0
Bacillus sp. RP1137	0	6.1e-05	0	0
Bacillus sp. RU2C	7e-05	1.2e-05	0	0
Bacillus sp. ru9509.4	0	0	1.3e-05	3e-06
Bacillus sp. RZ2MS9	4e-06	1.2e-05	0.000145	0
Bacillus sp. SA1-12	0.000129	0.00039	9.4e-05	7.3e-05
Bacillus sp. SB47	0	0	0	0
Bacillus sp. SB49	8e-06	0	3.1e-05	7.6e-05
Bacillus sp. SG-1	0.000289	0.000591	0.000201	8e-06
Bacillus sp. SJS	0.000679	0.001895	0.000409	0.000648
Bacillus sp. SM1	0	0	0	0
Bacillus sp. Soil531	0.000125	0.000256	0	3e-06
Bacillus sp. Soil745	0	2.4e-05	1.3e-05	0
Bacillus sp. Soil768D1	4e-06	6.1e-05	1.3e-05	1.1e-05
Bacillus sp. TD41	0	4.3e-05	0	0
Bacillus sp. TD42	4e-06	6e-06	0	0
Bacillus sp. TH007	0	0	0	0
Bacillus sp. TS-2	2.3e-05	1.2e-05	1.9e-05	1.6e-05
Bacillus sp. UMTAT18	4e-06	0	0	0
Bacillus sp. UNC322MFChir4.1	4e-06	0	0	0
Bacillus sp. UNC41MFS5	0.000187	0.001212	0.000151	5e-06
Bacillus sp. UNC437CL72CviS29	4e-06	0	0	0
Bacillus sp. UNC438CL73TsuS30	8.6e-05	1.8e-05	6e-06	3.3e-05
Bacillus sp. UNCCL81	3.1e-05	4.3e-05	0.000289	3e-06
Bacillus sp. URHB0009	2e-05	0.000305	0.000402	1.4e-05
Bacillus sp. V-88	8e-06	0.000292	3.1e-05	3e-06
Bacillus sp. VT-16-64	0.00018	0.000286	0.00027	0.000187
Bacillus sp. VT 712	0	9.7e-05	1.9e-05	0
Bacillus sp. X1(2014)	0.001596	0.002638	8.2e-05	0.000342
Bacillus sporothermodurans	0.000824	9.1e-05	0.000138	0.00023
Bacillus stratosphericus	0.002158	0.00011	0.000767	0.006578
Bacillus subterraneus	0.000808	0.000183	0.000157	0.00071
Bacillus subtilis	0.001467	0.003613	0.000321	0.0001
Bacillus tequilensis	0.000105	0.000171	1.9e-05	0
Bacillus testis	2.7e-05	0.000219	0.000239	1.1e-05
Bacillus thermoamylovorans	0.00128	0.001627	0.001685	0.000494
Bacillus thermotolerans	3.1e-05	8.5e-05	1.3e-05	0
Bacillus thuringiensis	0.005889	0.014493	0.00772	0.00542
Bacillus timonensis	0.00016	0.000554	0.00039	3e-06
Bacillus toyonensis	0	4.3e-05	5.7e-05	8e-06
Bacillus trypoxylicola	5.1e-05	7.9e-05	0.00242	0.000456
Bacillus tuaregi	0.000172	0.000694	0.002754	6.2e-05
Bacillus vallismortis	0.001729	0	3.1e-05	0.000534
Bacillus velezensis	0.000406	0.000713	0.000189	0.00032
Bacillus viet0mensis	0.000507	0.000853	0.000673	0.00083
Bacillus vireti	0.000539	0.000189	0.000409	0.000149
Bacillus wakoensis	0.000168	0.000414	0.00027	7.1e-05
Bacillus weihaiensis	2.7e-05	0.000274	0.00093	8e-06
Bacillus weihenstephanensis	0.000359	0.00025	0.001213	1.6e-05
Bacillus wiedmannii	1.2e-05	0.000183	0.000308	5e-06
Bacillus xiamenensis	0.000176	0.000378	6.9e-05	3e-06
Bacillus zhangzhouensis	0.000593	0.000244	0	0
bacteria symbiont BFo1 of Frankliniella occidentalis	0	2.4e-05	0	3e-06
bacteria symbiont BFo2 of Frankliniella occidentalis	2.3e-05	6e-06	6.3e-05	0
Bacteriodetes bacterium 13_1_20CM_4_60_6	8e-06	6e-06	6e-06	3e-06
Bacteriovorax sp. BAL6_X	0	3e-05	8.8e-05	5e-06
Bacteriovorax sp. BSW11_IV	0	0.000231	7.5e-05	0
Bacteriovorax sp. DB6_IX	4e-06	6e-06	0	0
Bacteriovorax sp. MedPE-SWde	1.6e-05	4.3e-05	0	0
Bacteriovorax sp. Seq25_V	0	0	0	5e-06
bacterium 2013Arg42i	4e-06	6e-06	0	0
bacterium 336/3	0.000254	9.1e-05	0.000214	7.3e-05
bacterium 42_11	0.000117	0.000372	0.000283	3e-05
bacterium A37T11	0.000644	1.8e-05	0.000182	0.000125
bacterium A52C2	1.2e-05	1.8e-05	1.9e-05	0
bacterium A7P-90m	0.000734	0.000116	0.000673	0.000247
bacterium AB1	0	0	0	0
bacterium BRH_c32	8.2e-05	0.000341	0.000302	2.2e-05
bacterium CG1_02_42_9	0	0	0	0
bacterium CG10_37_50	4e-06	0	0	0
bacterium CG10_46_32	0	2.4e-05	1.3e-05	8e-06
bacterium CG10_49_38	4e-06	6.7e-05	8.8e-05	5e-06
bacterium CG2_30_33_46	0	0	1.3e-05	0
bacterium CG2_30_37_16	8e-06	0.000207	0	5e-06
bacterium CG2_30_54_10	4e-06	1.2e-05	0	3e-06
bacterium enrichment culture clone ST5	2.3e-05	7.3e-05	0	0
bacterium F082	0.001229	8.5e-05	0.000541	0.00038
bacterium F083	0.0029	9.1e-05	0.000937	0.000743
bacterium JKG1	0.000215	6.1e-05	8.2e-05	0.000127
bacterium LF-3	1.2e-05	0.00011	0.000214	0
bacterium MS4	0.011057	0.094044	0.091624	0.00593
bacterium OL-1	0.00018	0.000463	0.001415	0.000659
bacterium P201	0.00452	6e-06	0.00176	0.001486
bacterium P3	0.00089	0	0.000358	0.000236
bacterium SCGC AG-212-C10	3.5e-05	0.000128	0.000214	1.6e-05
bacterium SCN 62-11	2.3e-05	2.4e-05	4.4e-05	2.4e-05
bacterium SIT5	0.000472	4.3e-05	0.000289	0.000184
bacterium SIT6	0.000203	1.8e-05	5e-05	0.00064
bacterium SM23_31	4e-06	6e-06	3.8e-05	8e-06
bacterium SM23_57	6.6e-05	0.00014	6.3e-05	3e-05
bacterium YEK0313	4e-06	0	6e-06	3e-06
Bacteroidales bacterium 36-12	0.001253	3.7e-05	0.000553	0.000607
Bacteroidales bacterium 43_36	0.000757	0	0.000371	0.000298
Bacteroidales bacterium 43_8	0.000527	0	0.000251	0.000214
Bacteroidales bacterium 45-6	0.001971	0.000134	0.001144	0.001074
Bacteroidales bacterium 52_46	0.000874	6e-06	0.000352	0.000331
Bacteroidales bacterium 55_9	0.000609	7.9e-05	0.000214	0.000209
Bacteroidales bacterium 6E	0.000808	1.2e-05	0.000251	0.000176
Bacteroidales bacterium Barb4	0.00016	0.000189	7.5e-05	0.000377
Bacteroidales bacterium Barb6	0.00039	0	0.000195	0.00023
Bacteroidales bacterium Barb6XT	9.8e-05	6e-06	3.1e-05	2.2e-05
Bacteroidales bacterium Barb7	9.4e-05	6e-06	5e-05	3.5e-05
Bacteroidales bacterium CF	0.000539	1.2e-05	0.000327	0.000184
Bacteroidales bacterium KA00251	0.000176	6.1e-05	8.2e-05	3.3e-05
Bacteroidales bacterium KA00344	0.021641	0	0.008714	0.007386
Bacteroidales bacterium KHT7	0.002806	7.3e-05	0.000566	0.000724
Bacteroidales bacterium WCE2004	0.000952	3.7e-05	0.000622	0.00055
Bacteroidales bacterium WCE2008	0.001854	4.9e-05	0.000673	0.000512
Bacteroides acidifaciens	0.000745	3e-05	0.000264	0.000266
Bacteroides barnesiae	0.001257	6e-06	0.00039	0.000385
Bacteroides caccae	0.001155	3e-05	0.000698	0.000447
Bacteroides caccae CAG:21	0	0	0	0
Bacteroides caecimuris	0.002275	0	0.000949	0.000827
Bacteroides cellulosilyticus	0.002439	4.3e-05	0.001012	0.001128
Bacteroides cellulosilyticus CAG:158	0	0	0	8e-06
Bacteroides clarus	0.000582	0	0.000126	0.000133
Bacteroides clarus CAG:160	0.00119	0	0.000503	0.000426
Bacteroides coprocola	0.000839	2.4e-05	0.000402	0.000244
Bacteroides coprocola CAG:162	0.000148	0	3.8e-05	8.1e-05
Bacteroides coprophilus	0.001616	0	0.00056	0.000542
Bacteroides coprophilus CAG:333	7.8e-05	0	3.8e-05	4.6e-05
Bacteroides coprosuis	0.002018	1.8e-05	0.000868	0.002039
Bacteroides dorei	0.001257	3e-05	0.000553	0.000461
Bacteroides dorei CAG:222	0.000164	0	6.3e-05	6.5e-05
Bacteroides eggerthii	0.000613	6.1e-05	0.000308	0.000244
Bacteroides eggerthii CAG:109	4.7e-05	1.8e-05	2.5e-05	5e-06
Bacteroides faecichinchillae	0.001725	1.8e-05	0.000798	0.000653
Bacteroides faecis	0.000156	6e-06	0.00044	6e-05
Bacteroides faecis CAG:32	4e-06	0	6e-06	1.1e-05
Bacteroides finegoldii	0.001339	0.00056	0.000522	0.000428
Bacteroides finegoldii CAG:203	0	0	0	0
Bacteroides fluxus	0.001983	0.000268	0.00115	0.000659
Bacteroides fragilis	0.005468	0.002163	0.005998	0.002787
Bacteroides fragilis CAG:47	0.000164	0	6.9e-05	5.2e-05
Bacteroides fragilis CAG:558	0	0	0	3e-06
Bacteroides galli0rum	0.002182	2.4e-05	0.000805	0.000748
Bacteroides graminisolvens	0.005897	0.00014	0.002062	0.001868
Bacteroides helcogenes	0.003364	0.000152	0.001792	0.001543
Bacteroides ihuae	0.009855	0.000317	0.004659	0.003943
Bacteroides intesti0lis	0.001245	0	0.000654	0.000488
Bacteroides intesti0lis CAG:315	0.000703	3.7e-05	0.000409	0.000537
Bacteroides intesti0lis CAG:564	8e-06	0	8.2e-05	8e-06
Bacteroides luti	0.007993	6.1e-05	0.003433	0.002877
Bacteroides massiliensis	0.002381	0.000213	0.001389	0.000762
Bacteroides mediterraneensis	0.000835	0	0.000484	0.000366
Bacteroides neo0ti	0.004332	0.001389	0.001993	0.001467
Bacteroides nordii	0.000742	6.1e-05	0.000207	0.000209
Bacteroides oleiciplenus	0.003189	0.000238	0.001603	0.001036
Bacteroides ovatus	0.00482	4.3e-05	0.001723	0.001659
Bacteroides ovatus CAG:22	0	0	0	0
Bacteroides paurosaccharolyticus	0.00585	0.000299	0.002791	0.002267
Bacteroides pectinophilus CAG:437	2e-05	4.9e-05	1.9e-05	3.3e-05
Bacteroides plebeius	0.001881	6.1e-05	0.00093	0.000662
Bacteroides plebeius CAG:211	0.000636	0	0.000195	0.000157
Bacteroides propionicifaciens	0.001889	0	0.000937	0.000757
Bacteroides pyogenes	0.0045	3.7e-05	0.001741	0.001467
Bacteroides reticulotermitis	0.009199	0.000171	0.003615	0.002923
Bacteroides salanitronis	0.00466	0.00014	0.002238	0.001695
Bacteroides salyersiae	0.00055	4.9e-05	0.000182	0.000195
Bacteroides sp. 1_1_14	4e-06	0	2.5e-05	4.1e-05
Bacteroides sp. 1_1_30	0	0	0	0
Bacteroides sp. 1_1_6	0	0	0	0
Bacteroides sp. 14(A)	0.000663	0	0.00017	0.000187
Bacteroides sp. 2_1_16	1.6e-05	0	0	0
Bacteroides sp. 2_1_33B	0.000242	0	0.000107	0.000111
Bacteroides sp. 2_1_56FAA	2.7e-05	0	5e-05	1.9e-05
Bacteroides sp. 2_2_4	0.000168	0	4.4e-05	3e-05
Bacteroides sp. 3_1_13	0.00121	0	0.000383	0.000298
Bacteroides sp. 3_1_19	0	0	1.3e-05	1.1e-05
Bacteroides sp. 3_1_23	8e-06	0	1.3e-05	1.6e-05
Bacteroides sp. 3_1_33FAA	0.002283	0	7.5e-05	0.000144
Bacteroides sp. 3_1_40A	0.000152	0	5.7e-05	0.000323
Bacteroides sp. 4_1_36	8e-06	0	0	2.2e-05
Bacteroides sp. 41_26	0.000687	5.5e-05	0.000264	0.00022
Bacteroides sp. 43_108	0.004629	0.000329	0.002464	0.001763
Bacteroides sp. 43_46	9.4e-05	0	6.3e-05	2.4e-05
Bacteroides sp. 44_46	0.000258	0	9.4e-05	8.4e-05
Bacteroides sp. 9_1_42FAA	0.000523	6e-06	0.00017	0.000184
Bacteroides sp. AR20	4e-06	0	6e-06	0
Bacteroides sp. CAG:1060	0.000468	6e-06	0.000189	0.000136
Bacteroides sp. CAG:1060_57_27	0.001674	0	0.000201	0.000559
Bacteroides sp. CAG:1076	0.001241	6e-06	0.000277	0.000296
Bacteroides sp. CAG:144	0.001869	0	0.000811	0.000545
Bacteroides sp. CAG:189	0	0.000104	0	0
Bacteroides sp. CAG:20	7.4e-05	1.8e-05	9.4e-05	5.4e-05
Bacteroides sp. CAG:443	0.001678	0.000171	0.000754	0.000561
Bacteroides sp. CAG:462	0.003501	1.8e-05	0.001836	0.001573
Bacteroides sp. CAG:530	0.004227	4.9e-05	0.001635	0.001253
Bacteroides sp. CAG:545	0.001346	4.3e-05	0.00056	0.000464
Bacteroides sp. CAG:598	0.000804	0	0.00049	0.000477
Bacteroides sp. CAG:633	0.002876	1.8e-05	0.000723	0.0018
Bacteroides sp. CAG:661	0.000964	1.8e-05	0.000421	0.000206
Bacteroides sp. CAG:702	0.003403	9.1e-05	0.001106	0.001255
Bacteroides sp. CAG:709	0.001577	0.000152	0.000855	0.000662
Bacteroides sp. CAG:714	0.001823	0	0.000723	0.000702
Bacteroides sp. CAG:754	9.8e-05	3e-05	0.000295	4.1e-05
Bacteroides sp. CAG:770	0.000621	0	0.00039	0.000296
Bacteroides sp. CAG:875	0.000566	0	0.000346	0.00023
Bacteroides sp. CAG:927	0.004484	0.000359	0.000905	0.003707
Bacteroides sp. CAG:98	0.000601	6.1e-05	0.000283	0.000198
Bacteroides sp. D2	0.001702	0	0.000572	0.000648
Bacteroides sp. D20	0	0	0	0
Bacteroides sp. D22	0	0	1.9e-05	1.6e-05
Bacteroides sp. HMSC067B03	7e-05	1.2e-05	0	1.1e-05
Bacteroides sp. HMSC068A09	2.7e-05	0	1.3e-05	1.6e-05
Bacteroides sp. HPS0048	0.000382	0	0.000113	0.000163
Bacteroides sp. Marseille-P2653	0.002365	6e-06	0.00093	0.000762
Bacteroides sp. Marseille-P3108	0.001401	0	0.000421	0.000453
Bacteroides sp. Marseille-P3132	0.000706	0	0.000201	0.000239
Bacteroides sp. Marseille-P3166	0.001561	0	0.000516	0.000447
Bacteroides sp. Marseille-P3208T	0.002392	3.7e-05	0.000981	0.000746
Bacteroides sp. SM1_62	8e-06	0	0	3e-06
Bacteroides sp. SM23_62	8.6e-05	0.000128	0.000126	1.4e-05
Bacteroides sp. SM23_62_1	0.000308	0	6.3e-05	6.5e-05
Bacteroides stercorirosoris	0.002201	0.000987	0.000729	0.000396
Bacteroides stercoris	0.001265	6.7e-05	0.000622	0.000336
Bacteroides stercoris CAG:120	0.000125	0	6.9e-05	3e-05
Bacteroides thetaiotaomicron	0.003142	9.7e-05	0.000886	0.001847
Bacteroides thetaiotaomicron CAG:40	0.000125	0	4.4e-05	7.6e-05
Bacteroides timonensis	0.003915	6e-06	0.001452	0.001331
Bacteroides uniformis	0.005035	1.8e-05	0.001697	0.001868
Bacteroides uniformis CAG:3	0.000137	0	1.3e-05	2.2e-05
Bacteroides vulgatus	0.005203	0.000134	0.001578	0.002519
Bacteroides vulgatus CAG:6	5.5e-05	0	4.4e-05	2.7e-05
Bacteroides xylanisolvens	0.002002	0.007274	0.009675	0.000922
Bacteroidetes bacterium 37-13	0.000316	0.000201	0.000428	8.9e-05
Bacteroidetes bacterium 38_7	8.2e-05	6e-06	1.9e-05	2.7e-05
Bacteroidetes bacterium 41-46	0.000788	6e-06	0.000308	0.000244
Bacteroidetes bacterium 43-16	5.5e-05	0	6e-06	5e-06
Bacteroidetes bacterium 43-93	0.000121	0.000146	3.1e-05	5.2e-05
Bacteroidetes bacterium 4484_249	0.000671	2.4e-05	0.000339	0.000258
Bacteroidetes bacterium 4484_276	0.000121	9.1e-05	0.000138	5.7e-05
Bacteroidetes bacterium 4572_117	0.000761	0	0.000163	9.8e-05
Bacteroidetes bacterium 4572_128	0.000156	4.9e-05	1.9e-05	4.3e-05
Bacteroidetes bacterium 46-16	0.000168	6e-06	5.7e-05	8.4e-05
Bacteroidetes bacterium 47-18	0.000238	1.2e-05	6.3e-05	0.000697
Bacteroidetes bacterium CG2_30_32_10	0.000343	0.000195	0.00039	5.4e-05
Bacteroidetes bacterium CG2_30_33_31	0.000293	3.7e-05	0.000132	8.1e-05
Bacteroidetes bacterium GWA2_30_7	4e-06	1.8e-05	2.5e-05	0.000586
Bacteroidetes bacterium GWA2_31_9	0.000445	0	0.000151	0.00048
Bacteroidetes bacterium GWA2_31_9b	0.00025	0	8.2e-05	7.9e-05
Bacteroidetes bacterium GWA2_32_17	0.000101	0	0.000145	5.4e-05
Bacteroidetes bacterium GWB2_41_8	0.000141	0.000177	0.000132	4.3e-05
Bacteroidetes bacterium GWC2_46_850	0	0	1.3e-05	1.9e-05
Bacteroidetes bacterium GWE2_29_8	0	0	0	0
Bacteroidetes bacterium GWE2_32_14	0	1.2e-05	0	0
Bacteroidetes bacterium GWE2_40_15	4.3e-05	1.8e-05	1.3e-05	5e-06
Bacteroidetes bacterium GWE2_42_24	9e-05	0	1.9e-05	2.4e-05
Bacteroidetes bacterium GWF2_29_10	3.1e-05	4.9e-05	6.9e-05	8e-06
Bacteroidetes bacterium GWF2_33_38	0	0	0	0
Bacteroidetes bacterium GWF2_40_14	0.000738	1.8e-05	0.000339	0.000277
Bacteroidetes bacterium GWF2_41_31	9.8e-05	0.00014	0.000182	2.2e-05
Bacteroidetes bacterium GWF2_41_61	0	0	0	0
Bacteroidetes bacterium GWF2_43_11	0	0	0	0
Bacteroidetes bacterium GWF2_49_14	0.000226	0	0.000176	7.6e-05
Bacteroidetes bacterium HLUCCA01	0.000351	1.2e-05	0.000145	0.000136
Bacteroidetes bacterium MedPE-SWsnd-G1	2e-05	0	6e-06	1.1e-05
Bacteroidetes bacterium MedPE-SWsnd-G2	0	6.7e-05	0.000126	0
Bacteroidetes bacterium OLB10	8.2e-05	4.3e-05	0.000107	2.4e-05
Bacteroidetes bacterium OLB11	4e-06	6e-06	6e-06	8e-06
Bacteroidetes bacterium OLB12	1.6e-05	2.4e-05	8.2e-05	0
Bacteroidetes bacterium OLB8	0.000172	0	5.7e-05	6.8e-05
Bacteroidetes bacterium OLB9	2.7e-05	0	6e-06	5e-06
Bacteroidetes bacterium oral taxon 272	0.000117	0	8.2e-05	7.9e-05
Bacteroidetes bacterium RBG_13_42_15	0.000285	1.2e-05	9.4e-05	0.000108
Bacteroidetes bacterium RBG_13_43_22	0.000511	0	0.000264	0.000203
Bacteroidetes bacterium RBG_13_44_24	8e-06	0	1.3e-05	8e-06
Bacteroidetes bacterium RBG_19FT_COMBO_42_10	0.00016	0	5e-05	3.3e-05
Bacteroidetes bacterium RBG_19FT_COMBO_42_7	0.000152	0.000268	1.9e-05	0
Bacteroidetes bacterium RIFCSPHIGHO2_02_FULL_44_7	1.6e-05	0	6e-06	0
Bacteroidetes bacterium RIFCSPLOWO2_12_FULL_31_6	0.000781	0.001462	6e-06	2.7e-05
Bacteroidetes bacterium RIFCSPLOWO2_12_FULL_35_15	8e-06	0.000116	0.000101	1.1e-05
Bacteroidetes bacterium RIFCSPLOWO2_12_FULL_37_12	0	1.2e-05	0.000233	0
Bacteroidetes bacterium RIFOXYA12_FULL_38_20	0.000191	0	1.9e-05	1.9e-05
Bacteroidetes bacterium UKL13-3	5.1e-05	1.2e-05	3.1e-05	4.1e-05
Bacteroidetes oral taxon 274	0.000379	1.2e-05	0.000151	0.000155
Bacteroidia bacterium 43-41	0.001721	0.000463	0.00154	0.000824
Bacteroidia bacterium 44-10	0.003317	0.000347	0.001283	0.001274
Balneatrix alpica	1.2e-05	1.2e-05	0	5e-06
Balneola sp. EhC07	8e-06	0.000329	0.000321	5e-06
Balneola vulgaris	5.1e-05	5.5e-05	3.1e-05	3.5e-05
Bangia fuscopurpurea	0	0	0	0
Bariatricus massiliensis	0.000995	0.003887	0.001565	0.000523
Barnesiella intestinihominis	0.000183	0	6.3e-05	5.7e-05
Barnesiella viscericola	0.000948	6e-06	0.00056	0.000456
Bartonella ancashensis	4e-06	0	1.3e-05	3e-06
Bartonella apis	0.000109	6e-06	4.4e-05	0.00023
Bartonella bacilliformis	8e-06	0	6e-06	5e-06
Bartonella clarridgeiae	0	0	0	0
Bartonella elizabethae	0	0	0	0
Bartonella grahamii	0	0	0	0
Bartonella koehlerae	0	0	0	0
Bartonella melophagi	0	0	0	0
Bartonella queenslandensis	0	0	0	0
Bartonella quinta0	0	0	6e-06	3e-06
Bartonella rattaustraliani	1.2e-05	0	0	3e-06
Bartonella rattimassiliensis	0	0	0	0
Bartonella rochalimae	0	0	0	0
Bartonella sp. DB5-6	0	0	0	0
Bartonella tamiae	0.000168	2.4e-05	0.000251	0.000212
Bartonella tribocorum	4e-06	0	0	0
Bartonella vinsonii	0	0	0	3e-06
Basfia succiniciproducens	0	7.3e-05	0	0
Basidiobolus meristosporus	0.000269	6e-06	1.3e-05	4.9e-05
Basilea psittacipulmonis	0	0	1.9e-05	1.1e-05
Bathycoccus prasinos	2.3e-05	1.2e-05	6e-06	1.6e-05
Bathymodiolus azoricus thioautotrophic gill symbiont	7e-05	0.000171	0.001239	1.4e-05
Bathymodiolus septemdierum thioautotrophic gill symbiont	8e-06	0	6e-06	5e-06
Bathymodiolus thermophilus thioautotrophic gill symbiont	0.000281	7.3e-05	0.000333	0.000103
Batrachochytrium dendrobatidis	9.4e-05	0.000189	0	3e-06
Batrachochytrium salamandrivorans	4e-06	0	0	1.1e-05
Baudoinia pa0merica0	7.4e-05	0	1.3e-05	2.2e-05
Bauldia litoralis	0.002049	0	1.9e-05	0.00051
Bavariicoccus seileri	0.001951	0.000737	0.000402	0.000534
Bdellovibrio bacteriovorus	0.00016	7.3e-05	0.000138	5.2e-05
Bdellovibrio exovorus	4e-06	0	6e-06	3e-06
Bdellovibrio sp. ArHS	4e-06	0	6e-06	5e-06
Bdellovibrio0les bacterium GWA2_49_15	1.6e-05	6e-06	3.1e-05	3e-06
Bdellovibrio0les bacterium GWB1_55_8	8e-06	0.000104	1.3e-05	0
Bdellovibrio0les bacterium RBG_16_40_8	4e-06	0	0	5e-06
Bdellovibrio0les bacterium RIFOXYA1_FULL_36_14	0	0	6e-06	0
Bdellovibrio0les bacterium RIFOXYB2_FULL_36_6	0	3e-05	6e-06	0
Bdellovibrio0les bacterium RIFOXYD1_FULL_44_7	2.7e-05	1.8e-05	1.3e-05	0.0001
Bdellovibrio0les bacterium RIFOXYD1_FULL_53_11	4e-06	0.000238	6e-06	0
Bdellovibrio0les bacterium RIFOXYD1_FULL_55_31	8e-06	0	0	0
Beauveria bassia0	4e-06	8.5e-05	0	0
Beduini massiliensis	0.000191	0.001365	0.001	0.000103
Beggiatoa alba	0.000269	1.2e-05	9.4e-05	9.5e-05
Beggiatoa leptomitiformis	0.002197	0	1.3e-05	0.000409
Beggiatoa sp. 4572_84	2.7e-05	1.2e-05	0	3e-06
Beggiatoa sp. IS2	0	6.7e-05	4.4e-05	0
Beggiatoa sp. PS	2e-05	2.4e-05	0	1.4e-05
Beggiatoa sp. SS	0	0	6e-06	0
Beijerinckia indica	0	6e-06	6e-06	0
Beijerinckia mobilis	0	3e-05	9.4e-05	3e-06
Belliella baltica	0.000207	0	7.5e-05	9.2e-05
Belliella pelovolcani	0.000297	6e-06	7.5e-05	4.9e-05
Bellilinea caldifistulae	1.6e-05	1.2e-05	0.000163	1.4e-05
Bel0pia moabensis	9e-05	0	3.1e-05	0.000203
Bel0pia rosea	8e-06	0	6e-06	0
Bel0pia sp. F-4-1	0.000215	0	0	0
Bergeriella denitrificans	8e-06	0	0	8e-06
Bergeyella zoohelcum	2e-05	4.3e-05	0	3e-06
Berkelbacteria bacterium GW2011_GWA1_36_9	4e-06	0	0	3e-06
Berkelbacteria bacterium GW2011_GWA2_35_9	1.6e-05	6.7e-05	0	3e-06
Berkelbacteria bacterium GW2011_GWA2_46_7	0	1.2e-05	1.9e-05	0
Berkelbacteria bacterium GW2011_GWB1_38_5	1.6e-05	0	0	2.4e-05
Berkelbacteria bacterium GW2011_GWE1_39_12	3.9e-05	0.00025	0.000314	1.4e-05
Bermanella marisrubri	8e-06	2.4e-05	0	0
Ber0rdetia litoralis	1.6e-05	0	6e-06	0
beta proteobacterium AAP99	4e-06	3e-05	1.3e-05	0
beta proteobacterium KB13	0	0	0	0
beta proteobacterium L13	0	0	1.3e-05	3e-06
Betaproteobacteria bacterium 13_1_40CM_4_64_4	0	0	0	0
Betaproteobacteria bacterium CG2_30_59_46	0	0	0	0
Betaproteobacteria bacterium GR16-43	0.000496	0.000268	0.000314	0.000252
[truncated: 19,546 more rows]
